# Supplementary material for: ANXA1 promotes intrahepatic cholangiocarcinoma proliferation and growth by regulating glutamine metabolism through GOT1 stabilization
Source: J Exp Clin Cancer Res. 2025 May 19;44:151. doi: 10.1186/s13046-025-03400-z (PMC12087091; doi:10.1186/s13046-025-03400-z)
Supplement: Supplementary file 1 — Supplementary Material 1: Table 1: The detailed clinical information of ICC in this study. [file 13046_2025_3400_MOESM1_ESM.xlsx]

## Sheet: clin_info
Patient id	Gender	Age（years）	Pathology grade	Vascular invasion	extrahepatic structures invason	Tumor perforating the visceral peritoneum	Tumor size（cm）	Tumor number	IHC SCORE of ANXA1(LOW OR HIGH)	Pathology T stage	Pathology N stage	Pathology M stage	TNM Stage(AJCC 8th)	Overall survival（months）	Disease-free survival（months）	status	CA199（U/mL）
1	men	71	G1+G2	NO	NO	NO	≤5cm	single	Low	T1	N0	M0	StageⅠ	3.4	3	alive	0.6
2	men	46	G3	YES	NO	NO	＞5cm	single	High	T2	N0	M0	StageⅡ	4.75616	4.15616	alive	78.2
3	men	75	G1+G2	NO	NO	NO	≤5cm	single	Low	T1	N0	M0	StageⅠ	4.18356	3.08356	alive	68.5
4	women	58	G1+G2	YES	NO	NO	＞5cm	single	High	T2	N0	M0	StageⅡ	4.2	4.1	alive	25.1
5	women	66	G3	NO	NO	NO	＞5cm	single	High	T1	N0	M0	StageⅠ	5.64383	3.24383	dead	156.2
6	women	54	G1+G2	NO	NO	NO	≤5cm	single	Low	T1	N0	M0	StageⅠ	5.64383	4.14383	alive	258
7	men	65	G1+G2	NO	NO	NO	≤5cm	single	High	T1	N0	M0	StageⅠ	5.70959	4.50959	dead	1356
8	women	79	G3	YES	NO	NO	≤5cm	Multiple	Low	T2	N1	M0	StageⅢ	5.23384	4.5	alive	28
9	men	69	G3	NO	NO	NO	＞5cm	Multiple	High	T1	N0	M0	StageⅠ	5.46575	4.46575	alive	35.3
10	men	64	G1+G2	YES	NO	NO	＞5cm	single	High	T2	N0	M0	StageⅡ	5.7	4.7	dead	65
11	men	39	G1+G2	NO	NO	NO	≤5cm	single	Low	T1	N0	M0	StageⅠ	6.82739	7.5	alive	35.2
12	women	65	G1+G2	NO	NO	NO	＞5cm	Multiple	High	T2	N0	M0	StageⅡ	8.86627	7.86661	dead	1958
13	men	39	G3	NO	NO	NO	＞5cm	single	High	T1	N0	M0	StageⅠ	9.06366	8.06629	alive	68
14	women	74	G1+G2	NO	NO	NO	≤5cm	single	High	T1	N0	M0	StageⅠ	10.1667	9.16667	alive	45
15	women	64	G3	YES	NO	NO	≤5cm	single	Low	T2	N1	M0	StageⅢ	8.18904	7.18236	dead	26
16	men	64	G3	NO	NO	NO	＞5cm	single	Low	T1	N0	M0	StageⅠ	8.2	7.2	alive	37.2
17	men	47	G1+G2	NO	NO	NO	＞5cm	single	High	T1	N0	M0	StageⅠ	12.0452	11.94	dead	859
18	women	66	G1+G2	NO	NO	NO	≤5cm	Multiple	High	Tis	N0	M0	Stage 0	13.2266	12.2	alive	25.5
19	women	63	G1+G2	NO	NO	NO	≤5cm	single	Low	T1	N0	M0	StageⅠ	13.5	8.5	dead	245
20	men	66	G3	NO	NO	NO	＞5cm	single	High	T1	N0	M0	StageⅠ	12	11.5627	alive	25.6
21	women	41	G1+G2	NO	NO	NO	≤5cm	single	High	T1	N0	M0	StageⅠ	13.0685	12.6684	dead	22.2
22	women	68	G1+G2	NO	NO	NO	≤5cm	single	Low	T1	N0	M0	StageⅠ	14.9	12.9	alive	33.5
23	women	43	G3	YES	NO	NO	＞5cm	Multiple	High	T2	N0	M0	StageⅡ	14.2369	9.16164	dead	32.6
24	women	61	G3	NO	NO	NO	＞5cm	single	High	T1	N1	M0	StageⅢ	14.3	13	dead	98.5
25	men	65	G1+G2	NO	NO	NO	＞5cm	single	High	T1	N0	M0	StageⅠ	14.6	13.6	alive	121
26	women	53	G1+G2	NO	NO	NO	≤5cm	single	Low	T1	N0	M0	StageⅠ	16.3	4.255	dead	108
27	men	74	G1+G2	NO	NO	NO	≤5cm	single	High	T1	N0	M0	StageⅠ	17.3667	8.06667	dead	189.2
28	women	37	G3	NO	NO	NO	＞5cm	single	High	T1	N0	M0	StageⅠ	18.4	10.2	dead	112
29	women	49	G1+G2	NO	NO	NO	≤5cm	single	Low	T1	N1	M0	StageⅢ	21.2659	7.534	dead	2.3
30	men	49	G1+G2	YES	NO	NO	＞5cm	Multiple	High	T2	N0	M0	StageⅡ	19.9	3.5477	alive	4.5
31	women	79	G3	YES	NO	NO	＞5cm	Multiple	High	T2	N0	M0	StageⅡ	21.2	12.2	dead	995
32	women	65	G3	NO	NO	NO	≤5cm	single	Low	Tis	N0	M0	Stage 0	23.7	4.5226	dead	254
33	women	69	G1+G2	NO	NO	NO	≤5cm	single	Low	T1	N0	M0	StageⅠ	21.7589	10	alive	456
34	women	60	G1+G2	YES	NO	NO	＞5cm	Multiple	High	T2	N0	M0	StageⅡ	21.9233	14.4233	alive	752
35	men	54	G1+G2	YES	NO	NO	≤5cm	Multiple	High	T2	N0	M0	StageⅡ	21.3507	20.3068	dead	0.25
36	men	59	G3	YES	NO	NO	＞5cm	Multiple	Low	T2	N0	M0	StageⅡ	22.3507	8.35068	alive	36.2
37	women	67	G1+G2	NO	NO	NO	＞5cm	single	High	T1	N0	M0	StageⅠ	22.7333	14.7333	dead	0.45
38	women	77	G3	YES	NO	NO	＞5cm	Multiple	High	T2	N0	M0	StageⅡ	22.8667	15.8667	alive	11
39	men	71	G3	YES	NO	NO	≤5cm	Multiple	High	T2	N1	M0	StageⅢ	23.8767	9.8767	alive	89.2
40	men	50	G3	NO	NO	NO	≤5cm	Multiple	Low	T2	N0	M0	StageⅡ	23.9	13.9	alive	23.5
41	women	68	G1+G2	NO	NO	NO	＞5cm	single	High	T1	N0	M0	StageⅠ	24.2712	17.2712	dead	65.5
42	women	68	G1+G2	NO	NO	NO	＞5cm	single	Low	T1	N0	M0	StageⅠ	24.5	21.2	alive	56.8
43	women	43	G3	NO	NO	NO	＞5cm	single	High	T1	N0	M0	StageⅠ	24.5	3.5	dead	198
44	men	61	G3	YES	NO	NO	≤5cm	single	High	T2	N0	M0	StageⅡ	25.6333	22.6333	alive	23.1
45	women	65	G1+G2	NO	NO	NO	≤5cm	Multiple	High	T2	N0	M0	StageⅡ	29.7	28.7	dead	223
46	women	53	G1+G2	NO	NO	NO	＞5cm	single	Low	T1	N0	M0	StageⅠ	26.7333	12.5	alive	265.4
47	men	74	G1+G2	NO	NO	NO	≤5cm	Multiple	High	T2	N0	M0	StageⅡ	27.3236	5.3	dead	298
48	women	37	G3	YES	NO	NO	≤5cm	Multiple	Low	T2	N0	M0	StageⅡ	27.6	8.5	alive	23
49	women	49	G1+G2	NO	NO	NO	＞5cm	single	High	T1	N0	M0	StageⅠ	30.6849	6.68492	alive	2
50	women	49	G1+G2	YES	NO	NO	＞5cm	Multiple	High	T2	N0	M0	StageⅡ	31.8	6.8	dead	1.6
51	women	79	G3	YES	NO	NO	＞5cm	Multiple	High	T2	N0	M0	StageⅡ	33.8164	9.81643	dead	1.1
52	men	65	G3	NO	NO	NO	＞5cm	Multiple	Low	T2	N0	M0	StageⅡ	28.9	4.5	alive	123.2
53	men	69	G1+G2	NO	NO	NO	＞5cm	single	High	T1	N0	M0	StageⅠ	34.0137	10.0137	dead	258
54	women	60	G3	YES	NO	NO	≤5cm	Multiple	High	T2	N0	M0	StageⅡ	34.9333	12.9333	dead	556
55	women	54	G1+G2	YES	NO	NO	≤5cm	Multiple	Low	T2	N0	M0	StageⅡ	31.563	9.255	dead	25.8
56	men	54	G1+G2	YES	NO	NO	＞5cm	Multiple	High	T2	N0	M0	StageⅡ	35.6246	6.62464	dead	10.5
57	women	59	G1+G2	NO	NO	NO	≤5cm	single	High	T1	N0	M0	StageⅠ	36.9	6.9	alive	0.5
58	men	67	G3	NO	NO	NO	≤5cm	single	Low	T1	N0	M0	StageⅠ	33.2	14.2	alive	11
59	women	77	G1+G2	NO	NO	NO	≤5cm	single	Low	T1	N0	M0	StageⅠ	33.7	10	alive	22
60	women	71	G1+G2	NO	NO	NO	＞5cm	single	High	T1	N0	M0	StageⅠ	37.8333	13.8333	dead	59
61	men	50	G3	NO	NO	NO	＞5cm	single	Low	T1	N0	M0	StageⅠ	41.0683	12.9068	dead	89
62	women	68	G3	NO	NO	NO	≤5cm	single	Low	T1	N0	M0	StageⅠ	36	28.9	alive	112
63	women	68	G1+G2	NO	NO	NO	＞5cm	single	High	T1	N0	M0	StageⅠ	38.0383	14.0383	alive	65.5
64	women	43	G3	NO	NO	NO	＞5cm	single	High	T1	N0	M0	StageⅠ	38.2	16.2	dead	222
65	women	61	G1+G2	NO	NO	NO	≤5cm	single	Low	T1	N0	M0	StageⅠ	34.2027	19.2027	alive	25
66	men	65	G1+G2	NO	NO	NO	＞5cm	single	Low	T1	N0	M0	StageⅠ	36.3342	14.3342	dead	259
67	men	53	G1+G2	NO	NO	NO	≤5cm	single	High	T1	N0	M0	StageⅠ	38.9	5.9	dead	125
68	women	74	G3	NO	NO	NO	≤5cm	single	High	T1	N0	M0	StageⅠ	39.9255	16.9	dead	357
69	women	37	G1+G2	NO	NO	NO	≤5cm	single	Low	T1	N0	M0	StageⅠ	36.0575	14.0575	alive	36.5
70	men	54	G1+G2	NO	NO	NO	＞5cm	single	High	T1	N1	M0	StageⅠ	40.6333	12.6333	dead	258
71	women	59	G3	NO	NO	NO	＞5cm	single	High	T1	N0	M0	StageⅠ	42.6	13.6	dead	33.5
72	women	67	G3	NO	NO	NO	≤5cm	single	Low	T1	N0	M0	StageⅠ	38.4	18.7	alive	26
73	women	77	G1+G2	NO	NO	NO	＞5cm	single	High	T1	N0	M0	StageⅠ	42.3	9.3	dead	45
74	men	71	G1+G2	NO	NO	NO	≤5cm	single	High	T1	N0	M0	StageⅠ	42.4575	16.4575	dead	55.7
75	men	50	G1+G2	NO	NO	NO	≤5cm	single	Low	T1	N0	M0	StageⅠ	44.5	18.5	dead	258
76	women	68	G3	YES	NO	NO	≤5cm	Multiple	Low	T2	N0	M0	StageⅡ	44.726	21.726	alive	23.1
77	women	68	G1+G2	NO	NO	NO	＞5cm	single	High	T1	N0	M0	StageⅠ	43.9	11.9	dead	568
78	men	43	G3	NO	NO	NO	＞5cm	single	High	T1	N0	M0	StageⅠ	57.5	16	alive	23
