# Supplementary material for: ANXA1 promotes intrahepatic cholangiocarcinoma proliferation and growth by regulating glutamine metabolism through GOT1 stabilization
Source: J Exp Clin Cancer Res. 2025 May 19;44:151. doi: 10.1186/s13046-025-03400-z (PMC12087091; doi:10.1186/s13046-025-03400-z)
Supplement: Supplementary file 3 — Supplementary Material 3: Table 2: The raw datas of MS in this study. [file 13046_2025_3400_MOESM3_ESM.xlsx]

## Sheet: IP-MS for ANXA1
Table S2-1. ANXA1-interacting proteins using MS
Protein FDR Confidence	Gene_ID	Gene_symbol	Description	Accession number	Coverage (%)	Peptides	Unique Peptides	PSMs	AAs	MW (kDa)	calc. pI	Abundance
High	71	ACTG1	actin gamma 1	316659409	86	35	11	550	375	41.8	5.48	26158466341
High	4627	MYH9	myosin heavy chain 9	12667788	69	217	191	982	1960	226.4	5.6	20627394174
High	7431	VIM	vimentin	62414289	91	63	55	342	466	53.6	5.12	9677792685
High	2805	GOT1	glutamic-oxaloacetic transaminase 1	4504067	62	20	20	96	413	46.2	7.01	8.23511e+09
High	2597	GAPDH	glyceraldehyde-3-phosphate dehydrogenase	7669492	82	31	30	289	335	36	8.46	7279362769
High	301	ANXA1	annexin A1	4502101	68	28	28	135	346	38.7	7.02	5783590682
High	302	ANXA2	annexin A2	50845388	72	43	43	205	357	40.4	8.37	5685146128
High	2316	FLNA	filamin A	160420317	55	128	114	399	2647	280.6	6.06	5301805896
High	1915	EEF1A1	eukaryotic translation elongation factor 1 alpha 1	4503471	43	24	11	151	462	50.1	9.01	3998060008
High	10383	TUBB4B	tubulin beta 4B class IVb	5174735	53	24	1	150	445	49.8	4.89	3881843856
High	5315	PKM	pyruvate kinase M1/2	33286418	66	42	42	172	531	57.9	7.84	3611965911
High	3320	HSP90AA1	heat shock protein 90 alpha family class A member 1	153792590	40	51	32	252	854	98.1	5.16	3593290584
High	213	ALB	albumin	4502027	37	29	29	103	609	69.3	6.28	2938825861
High	7846	TUBA1A	tubulin alpha 1a	393715091	57	30	2	158	451	50.1	5.06	2772598704
High	2023	ENO1	enolase 1	4503571	71	38	36	198	434	47.1	7.39	2733814983
High	4000	LMNA	lamin A/C	27436946	70	64	2	204	664	74.1	7.02	2671591712
High	7168	TPM1	tropomyosin 1	27597085	80	47	14	140	284	32.8	4.77	2514869702
High	2317	FLNB	filamin B	256222411	60	129	116	326	2633	281.5	5.71	2492714534
High	7086	TKT	transketolase	384475521	57	38	38	124	631	68.8	7.52	2446329560
High	3312	HSPA8	heat shock protein family A (Hsp70) member 8	5729877	61	41	28	227	646	70.9	5.52	2437787071
High	3007	H1-3	H1.3 linker histone, cluster member	4885377	25	8	1	12	221	22.3	11.02	2234448384
High	3309	HSPA5	heat shock protein family A (Hsp70) member 5	16507237	61	50	47	178	654	72.3	5.16	2137454528
High	226	ALDOA	aldolase, fructose-bisphosphate A	193794814	62	25	23	107	364	39.4	8.09	2116959991
High	81	ACTN4	actinin alpha 4	12025678	71	71	50	243	911	104.8	5.44	2104857037
High	10657	KHDRBS1	KH RNA binding domain containing, signal transduction associated 1	5730027	36	28	24	120	443	48.2	8.66	2054505475
High	10121	ACTR1A	actin related protein 1A	5031569	53	14	9	36	376	42.6	6.64	1914374473
High	292	SLC25A5	solute carrier family 25 member 5	156071459	50	22	7	50	298	32.8	9.69	1900389157
High	3939	LDHA	lactate dehydrogenase A	5031857	52	26	25	91	332	36.7	8.27	1874868514
High	70	ACTC1	actin alpha cardiac muscle 1	4885049	49	25	1	411	377	42	5.39	1791578018
High	5339	PLEC	plectin	41322923	57	259	1	468	4547	515.9	5.8	1789959085
High	79026	AHNAK	AHNAK nucleoprotein	61743954	68	256	256	520	5890	628.7	6.15	1700586023
High	1938	EEF2	eukaryotic translation elongation factor 2	4503483	45	48	48	153	858	95.3	6.83	1657140637
High	3326	HSP90AB1	heat shock protein 90 alpha family class B member 1	431822403	47	48	27	230	724	83.2	5.03	1438701686
High	7414	VCL	vinculin	7669550	64	72	72	218	1134	123.7	5.66	1192566457
High	506	ATP5F1B	ATP synthase F1 subunit beta	32189394	71	26	26	126	529	56.5	5.4	1159231545
High	4628	MYH10	myosin heavy chain 10	365192532	56	134	1	316	2007	232.4	5.55	1129225695
High	7170	TPM3	tropomyosin 3	24119203	81	40	0	126	248	29	4.78	1123763403
High	498	ATP5F1A	ATP synthase F1 subunit alpha	50345984	65	37	37	131	553	59.7	9.13	1109185703
High	4869	NPM1	nucleophosmin 1	10835063	51	19	19	63	294	32.6	4.78	1057755694
High	7184	HSP90B1	heat shock protein 90 beta family member 1	4507677	56	54	52	150	803	92.4	4.84	1038263168
High	3329	HSPD1	heat shock protein family D (Hsp60) member 1	41399285	61	39	39	126	573	61	5.87	1012981346
High	5230	PGK1	phosphoglycerate kinase 1	4505763	67	26	26	87	417	44.6	8.1	9.97749e+08
High	6709	SPTAN1	spectrin alpha, non-erythrocytic 1	154759259	62	148	2	259	2472	284.4	5.35	9.86835e+08
High	7534	YWHAZ	tyrosine 3-monooxygenase/tryptophan 5-monooxygenase activation protein zeta	208973244	61	19	12	53	245	27.7	4.79	9.78396e+08
High	203068	TUBB	tubulin beta class I	29788785	53	24	5	155	444	49.6	4.89	9.65697e+08
High	1832	DSP	desmoplakin	58530840	42	118	118	200	2871	331.6	6.81	964178939
High	1213	CLTC	clathrin heavy chain	4758012	47	69	69	162	1675	191.5	5.69	8.67384e+08
High	6711	SPTBN1	spectrin beta, non-erythrocytic 1	112382250	55	120	5	274	2364	274.4	5.57	8.60082e+08
High	3178	HNRNPA1	heterogeneous nuclear ribonucleoprotein A1	14043070	40	22	19	77	372	38.7	9.13	8.41805e+08
High	3190	HNRNPK	heterogeneous nuclear ribonucleoprotein K	14165439	50	26	26	76	464	51	5.33	8.39764e+08
High	7531	YWHAE	tyrosine 3-monooxygenase/tryptophan 5-monooxygenase activation protein epsilon	5803225	76	22	19	76	255	29.2	4.74	8.13025e+08
High	4641	MYO1C	myosin IC	124494247	55	56	2	118	1044	119.6	9.45	8.0973e+08
High	2539	G6PD	glucose-6-phosphate dehydrogenase	108773793	58	33	33	74	515	59.2	6.84	8.02732e+08
High	3187	HNRNPH1	heterogeneous nuclear ribonucleoprotein H1	381342476	41	16	8	78	449	49.2	6.3	7.98358e+08
High	6233	RPS27A	ribosomal protein S27a	294459921	45	10	10	47	156	18	9.64	7.76128e+08
High	7203	CCT3	chaperonin containing TCP1 subunit 3	63162572	49	24	24	54	545	60.5	6.49	7.58826e+08
High	3313	HSPA9	heat shock protein family A (Hsp70) member 9	24234688	46	38	38	106	679	73.6	6.16	7.27342e+08
High	3181	HNRNPA2B1	heterogeneous nuclear ribonucleoprotein A2/B1	14043072	68	25	24	68	353	37.4	8.95	7.1986e+08
High	5034	P4HB	prolyl 4-hydroxylase subunit beta	20070125	66	37	37	99	508	57.1	4.87	6.71187e+08
High	10432	RBM14	RNA binding motif protein 14	5454064	45	28	25	77	669	69.4	9.67	666724294
High	1937	EEF1G	eukaryotic translation elongation factor 1 gamma	4503481	53	23	23	49	437	50.1	6.67	6.65356e+08
High	4691	NCL	nucleolin	55956788	45	47	47	117	710	76.6	4.7	6.5482e+08
High	10128	LRPPRC	leucine rich pentatricopeptide repeat containing	31621305	51	72	72	147	1394	157.8	6.13	6.49634e+08
High	2923	PDIA3	protein disulfide isomerase family A member 3	21361657	58	35	35	76	505	56.7	6.35	6.47457e+08
High	3192	HNRNPU	heterogeneous nuclear ribonucleoprotein U	74136883	33	30	30	70	825	90.5	6	6.09473e+08
High	8826	IQGAP1	IQ motif containing GTPase activating protein 1	4506787	56	87	81	164	1657	189.1	6.48	6.05622e+08
High	4670	HNRNPM	heterogeneous nuclear ribonucleoprotein M	14141152	64	43	43	120	730	77.5	8.7	6.04916e+08
High	4191	MDH2	malate dehydrogenase 2	21735621	45	14	14	39	338	35.5	8.68	5.79241e+08
High	2194	FASN	fatty acid synthase	41872631	44	89	89	173	2511	273.3	6.44	5.71774e+08
High	7430	EZR	ezrin	161702986	58	38	24	92	586	69.4	6.27	5.66069e+08
High	1973	EIF4A1	eukaryotic translation initiation factor 4A1	4503529	56	27	14	75	406	46.1	5.48	545405382
High	10963	STIP1	stress induced phosphoprotein 1	5803181	50	34	34	67	543	62.6	6.8	5.33251e+08
High	308	ANXA5	annexin A5	4502107	70	24	24	64	320	35.9	5.05	5.30952e+08
High	87	ACTN1	actinin alpha 1	194097350	62	58	35	149	914	105.5	5.41	5.17899e+08
High	1660	DHX9	DExH-box helicase 9	100913206	44	51	51	97	1270	140.9	6.84	5.15853e+08
High	231	AKR1B1	aldo-keto reductase family 1 member B	4502049	65	16	16	35	316	35.8	6.98	5.01753e+08
High	3304	HSPA1B	heat shock protein family A (Hsp70) member 1B	167466173	45	30	25	133	641	70	5.66	4.97739e+08
High	5834	PYGB	glycogen phosphorylase B	21361370	52	49	40	111	843	96.6	6.86	4.83387e+08
High	1654	DDX3X	DEAD-box helicase 3 X-linked	87196351	45	31	11	70	662	73.2	7.18	4.74196e+08
High	2547	XRCC6	X-ray repair cross complementing 6	4503841	55	39	39	99	609	69.8	6.64	4.56846e+08
High	11331	PHB2	prohibitin 2	221307584	69	22	22	53	299	33.3	9.83	4.55318e+08
High	7520	XRCC5	X-ray repair cross complementing 5	10863945	56	43	43	92	732	82.7	5.81	4.49171e+08
High	3146	HMGB1	high mobility group box 1	4504425	45	16	11	52	215	24.9	5.74	4.39817e+08
High	3728	JUP	junction plakoglobin	12056468	40	27	25	71	745	81.7	6.14	4.39204e+08
High	9092	SART1	spliceosome associated factor 1, recruiter of U4/U6.U5 tri-snRNP	10863889	5	4	4	8	800	90.2	6.13	4.31179e+08
High	5591	PRKDC	protein kinase, DNA-activated, catalytic subunit	13654237	30	123	123	203	4128	468.8	7.12	430511968
High	5250	SLC25A3	solute carrier family 25 member 3	6031192	34	18	18	43	362	40.1	9.38	4.05594e+08
High	2821	GPI	glucose-6-phosphate isomerase	18201905	58	26	25	60	558	63.1	8.32	3.98047e+08
High	1192	CLIC1	chloride intracellular channel 1	14251209	48	12	11	24	241	26.9	5.17	3.97186e+08
High	4841	NONO	non-POU domain containing octamer binding	224028246	44	27	25	75	471	54.2	8.95	3.96813e+08
High	5223	PGAM1	phosphoglycerate mutase 1	4505753	63	16	16	59	254	28.8	7.18	3.94128e+08
High	2673	GFPT1	glutamine--fructose-6-phosphate transaminase 1	347659028	36	20	20	28	699	78.8	7.11	3.92307e+08
High	1645	AKR1C1	aldo-keto reductase family 1 member C1	5453543	54	18	1	57	323	36.8	7.88	3.89968e+08
High	6421	SFPQ	splicing factor proline and glutamine rich	4826998	41	32	31	55	707	76.1	9.44	3.85229e+08
High	10131	TRAP1	TNF receptor associated protein 1	155722983	40	21	21	46	704	80.1	8.21	3.77856e+08
High	2665	GDI2	GDP dissociation inhibitor 2	6598323	61	30	21	72	445	50.6	6.47	370506636
High	23193	GANAB	glucosidase II alpha subunit	38202257	55	42	42	93	944	106.8	6.14	3.68961e+08
High	3183	HNRNPC	heterogeneous nuclear ribonucleoprotein C	117190254	52	22	22	59	293	32.3	5.08	3.68918e+08
High	5214	PFKP	phosphofructokinase, platelet	11321601	41	33	28	75	784	85.5	7.55	3.64628e+08
High	7416	VDAC1	voltage dependent anion channel 1	4507879	71	16	15	57	283	30.8	8.54	3.61521e+08
High	5832	ALDH18A1	aldehyde dehydrogenase 18 family member A1	21361368	34	21	21	37	795	87.2	7.12	3.59761e+08
High	6188	RPS3	ribosomal protein S3	378548190	73	23	23	65	243	26.7	9.66	3.57835e+08
High	3921	RPSA	ribosomal protein SA	59859885	51	16	16	45	295	32.8	4.87	3.55119e+08
High	6472	SHMT2	serine hydroxymethyltransferase 2	19923315	65	27	26	72	504	56	8.53	3.49893e+08
High	1936	EEF1D	eukaryotic translation elongation factor 1 delta	194239731	56	14	13	33	281	31.1	5.01	3.49671e+08
High	7167	TPI1	triosephosphate isomerase 1	226529917	44	12	12	25	286	30.8	5.92	346864918
High	10492	SYNCRIP	synaptotagmin binding cytoplasmic RNA interacting protein	228008291	49	29	24	73	623	69.6	8.59	3.46841e+08
High	5245	PHB1	prohibitin 1	4505773	71	15	15	32	272	29.8	5.76	3.43508e+08
High	10487	CAP1	cyclase associated actin cytoskeleton regulatory protein 1	157649073	62	29	27	65	475	51.6	8.02	3.43427e+08
High	7529	YWHAB	tyrosine 3-monooxygenase/tryptophan 5-monooxygenase activation protein beta	21328448	63	19	9	48	246	28.1	4.83	3.39361e+08
High	1778	DYNC1H1	dynein cytoplasmic 1 heavy chain 1	33350932	33	130	130	194	4646	532.1	6.4	3.35332e+08
High	811	CALR	calreticulin	4757900	40	15	15	45	417	48.1	4.44	3.31013e+08
High	3189	HNRNPH3	heterogeneous nuclear ribonucleoprotein H3	14141157	60	14	14	55	346	36.9	6.87	3.23534e+08
High	4173	MCM4	minichromosome maintenance complex component 4	33469919	38	28	28	40	863	96.5	6.74	3.22708e+08
High	3927	LASP1	LIM and SH3 protein 1	5453710	61	17	17	31	261	29.7	7.05	319645726
High	388697	HRNR	hornerin	57864582	36	28	28	60	2850	282.2	10.04	3.13916e+08
High	26986	PABPC1	poly(A) binding protein cytoplasmic 1	46367787	48	32	8	71	636	70.6	9.5	3.13366e+08
High	3688	ITGB1	integrin subunit beta 1	19743823	19	14	14	45	798	88.4	5.39	3.11358e+08
High	11252	PACSIN2	protein kinase C and casein kinase substrate in neurons 2	296841091	23	11	11	14	486	55.7	5.2	3.0802e+08
High	6175	RPLP0	ribosomal protein lateral stalk subunit P0	16933546	47	17	17	29	317	34.3	5.97	3.04334e+08
High	5725	PTBP1	polypyrimidine tract binding protein 1	4506243	57	24	21	76	557	59.6	9.16	3.00266e+08
High	9948	WDR1	WD repeat domain 1	9257257	48	23	23	54	606	66.2	6.65	2.99035e+08
High	47	ACLY	ATP citrate lyase	38569421	43	43	43	93	1101	120.8	7.33	2.95905e+08
High	1655	DDX5	DEAD-box helicase 5	4758138	39	29	23	64	614	69.1	8.92	2.95678e+08
High	7317	UBA1	ubiquitin like modifier activating enzyme 1	23510340	40	31	31	58	1058	117.8	5.76	2.95072e+08
High	6888	TALDO1	transaldolase 1	5803187	46	18	18	38	337	37.5	6.81	2.94166e+08
High	7284	TUFM	Tu translation elongation factor, mitochondrial	34147630	56	26	26	63	455	49.8	7.61	2.93941e+08
High	80335	WDR82	WD repeat domain 82	147904340	18	5	5	6	313	35.1	7.69	289583947
High	7358	UGDH	UDP-glucose 6-dehydrogenase	4507813	50	27	27	59	494	55	7.12	2.85921e+08
High	7415	VCP	valosin containing protein	6005942	49	38	38	86	806	89.3	5.26	2.85395e+08
High	220988	HNRNPA3	heterogeneous nuclear ribonucleoprotein A3	34740329	39	24	22	63	378	39.6	9.01	2.80148e+08
High	8661	EIF3A	eukaryotic translation initiation factor 3 subunit A	4503509	33	50	50	82	1382	166.5	6.79	2.79609e+08
High	1828	DSG1	desmoglein 1	119703744	24	23	23	71	1049	113.7	5.03	2.79215e+08
High	821	CANX	calnexin	66933005	33	23	23	44	592	67.5	4.6	2.7631e+08
High	3184	HNRNPD	heterogeneous nuclear ribonucleoprotein D	14110414	44	15	13	36	306	32.8	8.16	2.73178e+08
High	4141	MARS1	methionyl-tRNA synthetase 1	14043022	27	18	18	29	900	101.1	6.16	2.71364e+08
High	960	CD44	CD44 molecule (Indian blood group)	48255935	8	6	6	14	742	81.5	5.33	2.68762e+08
High	1808	DPYSL2	dihydropyrimidinase like 2	308818195	56	30	26	70	677	73.5	6.35	2.66133e+08
High	1509	CTSD	cathepsin D	4503143	36	13	13	30	412	44.5	6.54	2.61517e+08
High	6840	SVIL	supervillin	150417973	32	57	4	97	2214	247.6	6.98	2.59651e+08
High	307	ANXA4	annexin A4	4502105	57	23	23	42	321	36.1	6.13	2.58807e+08
High	56252	YLPM1	YLP motif containing 1	146134388	30	55	55	88	2146	241.5	6.55	2.55398e+08
High	3609	ILF3	interleukin enhancer binding factor 3	212549553	38	27	23	72	898	95.7	8.81	2.51584e+08
High	29766	TMOD3	tropomodulin 3	7657649	53	17	16	45	352	39.6	5.19	2.49918e+08
High	9782	MATR3	matrin 3	303227926	42	30	30	57	847	94.6	6.25	2.47919e+08
High	10989	IMMT	inner membrane mitochondrial protein	154354964	56	38	38	57	758	83.6	6.48	2.45015e+08
High	10155	TRIM28	tripartite motif containing 28	5032179	41	31	31	67	835	88.5	5.77	2.41228e+08
High	10130	PDIA6	protein disulfide isomerase family A member 6	5031973	46	21	21	41	440	48.1	5.08	2.39101e+08
High	84790	TUBA1C	tubulin alpha 1c	14389309	51	28	1	156	449	49.9	5.1	2.35555e+08
High	10576	CCT2	chaperonin containing TCP1 subunit 2	5453603	68	31	31	66	535	57.5	6.46	2.35105e+08
High	10694	CCT8	chaperonin containing TCP1 subunit 8	48762932	48	26	26	44	548	59.6	5.6	234405487
High	5284	PIGR	polymeric immunoglobulin receptor	31377806	16	15	15	37	764	83.2	5.74	2.3338e+08
High	4134	MAP4	microtubule associated protein 4	47519639	49	40	40	86	1152	120.9	5.43	2.32943e+08
High	6125	RPL5	ribosomal protein L5	14591909	33	13	13	29	297	34.3	9.72	2.32618e+08
High	7532	YWHAG	tyrosine 3-monooxygenase/tryptophan 5-monooxygenase activation protein gamma	21464101	61	18	11	43	247	28.3	4.89	2.31695e+08
High	832	CAPZB	capping actin protein of muscle Z-line subunit beta	4826659	45	17	17	43	272	30.6	6	2.30902e+08
High	2617	GARS1	glycyl-tRNA synthetase 1	116805340	48	32	32	62	739	83.1	7.03	2.30493e+08
High	3837	KPNB1	karyopherin subunit beta 1	19923142	33	23	23	61	876	97.1	4.78	2.30178e+08
High	1992	SERPINB1	serpin family B member 1	13489087	64	21	21	35	379	42.7	6.28	2.2756e+08
High	563	AZGP1	alpha-2-glycoprotein 1, zinc-binding	4502337	53	15	15	38	298	34.2	6.05	2.27424e+08
High	2271	FH	fumarate hydratase	19743875	57	24	24	44	510	54.6	8.76	2.2442e+08
High	191	AHCY	adenosylhomocysteinase	9951915	37	16	16	31	432	47.7	6.34	2.23243e+08
High	57142	RTN4	reticulon 4	24431933	31	9	9	27	373	40.3	4.78	2.21005e+08
High	16	AARS1	alanyl-tRNA synthetase 1	109148542	46	40	40	75	968	106.7	5.53	2.17516e+08
High	3191	HNRNPL	heterogeneous nuclear ribonucleoprotein L	52632383	33	15	15	41	589	64.1	8.22	217430384
High	10801	SEPTIN9	septin 9	164698494	57	28	28	49	586	65.4	8.97	2.1586e+08
High	1431	CS	citrate synthase	38327625	44	17	17	35	466	51.7	8.32	2.12265e+08
High	92747	BPIFB1	BPI fold containing family B member 1	40807482	52	20	20	33	484	52.4	7.23	2.11494e+08
High	4907	NT5E	5'-nucleotidase ecto	4505467	51	23	23	52	574	63.3	7.03	2.09542e+08
High	57016	AKR1B10	aldo-keto reductase family 1 member B10	223468663	62	18	18	41	316	36	7.84	2.08638e+08
High	476	ATP1A1	ATPase Na+/K+ transporting subunit alpha 1	21361181	39	35	35	63	1023	112.8	5.49	2.06557e+08
High	10575	CCT4	chaperonin containing TCP1 subunit 4	38455427	47	22	22	54	539	57.9	7.83	2.056e+08
High	27044	SND1	staphylococcal nuclease and tudor domain containing 1	77404397	49	38	38	61	910	101.9	7.17	2.05101e+08
High	4001	LMNB1	lamin B1	5031877	69	44	39	73	586	66.4	5.16	2.02918e+08
High	55832	CAND1	cullin associated and neddylation dissociated 1	21361794	30	30	27	57	1230	136.3	5.78	2.01012e+08
High	3030	HADHA	hydroxyacyl-CoA dehydrogenase trifunctional multienzyme complex subunit alpha	20127408	42	29	29	55	763	82.9	9.04	2.00769e+08
High	8570	KHSRP	KH-type splicing regulatory protein	154355000	43	24	21	45	711	73.1	7.3	2.00663e+08
High	7094	TLN1	talin 1	223029410	31	61	61	97	2541	269.6	6.07	1.98007e+08
High	824	CAPN2	calpain 2	157389005	28	21	21	33	700	80	4.98	1.97255e+08
High	10606	PAICS	phosphoribosylaminoimidazole carboxylase and phosphoribosylaminoimidazolesuccinocarboxamide synthase	119220559	35	19	19	39	432	47.9	7.69	1.96243e+08
High	5036	PA2G4	proliferation-associated 2G4	124494254	58	21	21	41	394	43.8	6.55	1.96071e+08
High	311	ANXA11	annexin A11	508772597	36	19	19	41	505	54.4	7.65	1.93614e+08
High	8565	YARS1	tyrosyl-tRNA synthetase 1	4507947	54	33	33	56	528	59.1	7.05	1.87567e+08
High	871	SERPINH1	serpin family H member 1	333360851	57	20	20	50	418	46.4	8.69	1.86797e+08
High	6184	RPN1	ribophorin I	4506675	54	27	27	56	607	68.5	6.38	186207846
High	9520	NPEPPS	aminopeptidase puromycin sensitive	158937236	39	34	34	61	919	103.2	5.72	1.85489e+08
High	58472	SQOR	sulfide quinone oxidoreductase	403420580	58	23	23	43	450	49.9	9.11	185019459
High	5708	PSMD2	proteasome 26S subunit ubiquitin receptor, non-ATPase 2	25777602	39	30	30	55	908	100.1	5.2	1.84817e+08
High	26227	PHGDH	phosphoglycerate dehydrogenase	23308577	34	16	16	31	533	56.6	6.71	1.82637e+08
High	908	CCT6A	chaperonin containing TCP1 subunit 6A	4502643	50	27	27	46	531	58	6.68	1.82407e+08
High	9601	PDIA4	protein disulfide isomerase family A member 4	4758304	46	31	31	55	645	72.9	5.07	1.81444e+08
High	3182	HNRNPAB	heterogeneous nuclear ribonucleoprotein A/B	55956919	36	16	16	40	332	35.9	6.95	1.8069e+08
High	8663	EIF3C	eukaryotic translation initiation factor 3 subunit C	389616156	23	22	22	34	913	105.3	5.68	1.79108e+08
High	7171	TPM4	tropomyosin 4	4507651	68	35	16	87	248	28.5	4.69	1.7885e+08
High	6191	RPS4X	ribosomal protein S4 X-linked	4506725	62	19	19	34	263	29.6	10.15	1.76541e+08
High	399687	MYO18A	myosin XVIIIA	28416946	35	61	61	100	2054	233	6.3	1.76261e+08
High	7168	TPM1	tropomyosin 1	63252902	70	38	6	132	284	32.7	4.74	1.75122e+08
High	488	ATP2A2	ATPase sarcoplasmic/endoplasmic reticulum Ca2+ transporting 2	24638454	32	29	29	55	1042	114.7	5.34	1.74567e+08
High	9961	MVP	major vault protein	19913412	47	31	31	53	893	99.3	5.48	1.74372e+08
High	4057	LTF	lactotransferrin	54607120	28	21	21	36	710	78.1	8.12	1.73718e+08
High	2058	EPRS1	glutamyl-prolyl-tRNA synthetase 1	62241042	38	49	49	68	1512	170.5	7.33	1.73165e+08
High	471	ATIC	5-aminoimidazole-4-carboxamide ribonucleotide formyltransferase/IMP cyclohydrolase	20127454	57	30	30	57	592	64.6	6.71	1.72663e+08
High	10938	EHD1	EH domain containing 1	30240932	63	32	28	74	534	60.6	6.83	1.72126e+08
High	6189	RPS3A	ribosomal protein S3A	4506723	56	21	21	42	264	29.9	9.73	1.7003e+08
High	3608	ILF2	interleukin enhancer binding factor 2	24234747	54	18	18	44	390	43	5.26	1.69897e+08
High	6317	SERPINB3	serpin family B member 3	5902072	64	25	10	54	390	44.5	6.81	1.6835e+08
High	142	PARP1	poly(ADP-ribose) polymerase 1	156523968	47	42	42	67	1014	113	8.88	1.68285e+08
High	444	ASPH	aspartate beta-hydroxylase	14589866	37	23	23	49	758	85.8	5.01	168275959
High	7919	DDX39B	DExD-box helicase 39B	18375623	32	15	4	34	428	49	5.67	1.67415e+08
High	3185	HNRNPF	heterogeneous nuclear ribonucleoprotein F	148470406	43	12	10	46	415	45.6	5.58	1.67042e+08
High	5518	PPP2R1A	protein phosphatase 2 scaffold subunit Aalpha	21361399	35	18	13	46	589	65.3	5.11	1.66433e+08
High	5902	RANBP1	RAN binding protein 1	4506407	38	5	5	8	201	23.3	5.29	1.64977e+08
High	9919	SEC16A	SEC16 homolog A, endoplasmic reticulum export factor	124378039	27	43	43	65	2357	251.7	5.8	1.6419e+08
High	1642	DDB1	damage specific DNA binding protein 1	148529014	31	32	32	58	1140	126.9	5.26	1.64058e+08
High	10399	RACK1	receptor for activated C kinase 1	5174447	41	13	13	36	317	35.1	7.69	1.64021e+08
High	3417	IDH1	isocitrate dehydrogenase (NADP(+)) 1	28178825	56	23	21	59	414	46.6	7.01	1.63068e+08
High	23603	CORO1C	coronin 1C	157412328	29	16	15	33	527	58.9	7.75	1.59621e+08
High	284119	CAVIN1	caveolae associated protein 1	42734430	38	16	16	45	390	43.5	5.6	159521585
High	3376	IARS1	isoleucyl-tRNA synthetase 1	94721241	35	42	42	63	1262	144.4	6.15	1.5933e+08
High	124220	ZG16B	zymogen granule protein 16B	94536866	57	10	10	23	208	22.7	7.39	1.59133e+08
High	26509	MYOF	myoferlin	7305053	35	61	61	90	2061	234.6	6.18	1.57006e+08
High	10574	CCT7	chaperonin containing TCP1 subunit 7	5453607	41	24	24	55	543	59.3	7.65	1.56755e+08
High	63929	XPNPEP3	X-prolyl aminopeptidase 3	11559925	4	2	2	8	507	57	6.83	1.56551e+08
High	2806	GOT2	glutamic-oxaloacetic transaminase 2	73486658	34	15	15	29	430	47.5	9.01	1.56537e+08
High	6741	SSB	small RNA binding exonuclease protection factor La	10835067	51	21	21	28	408	46.8	7.12	1.55537e+08
High	1495	CTNNA1	catenin alpha 1	55770844	51	37	37	63	906	100	6.29	1.54562e+08
High	1615	DARS1	aspartyl-tRNA synthetase 1	45439306	41	16	16	31	501	57.1	6.55	1.53279e+08
High	27316	RBMX	RNA binding motif protein X-linked	56699409	43	20	20	34	391	42.3	10.05	151842965
High	829	CAPZA1	capping actin protein of muscle Z-line subunit alpha 1	5453597	59	12	10	34	286	32.9	5.69	1.5051e+08
High	217	ALDH2	aldehyde dehydrogenase 2 family member	25777732	39	24	21	38	517	56.3	7.05	149917055
High	1933	EEF1B2	eukaryotic translation elongation factor 1 beta 2	83376130	32	6	5	16	225	24.7	4.67	1.49867e+08
High	5111	PCNA	proliferating cell nuclear antigen	33239451	57	13	13	29	261	28.8	4.69	1.49745e+08
High	2017	CTTN	cortactin	20357552	45	26	26	36	550	61.5	5.4	1.49114e+08
High	5358	PLS3	plastin 3	209862851	48	29	23	61	630	70.8	5.6	1.4885e+08
High	4176	MCM7	minichromosome maintenance complex component 7	33469968	52	31	31	48	719	81.3	6.46	148641002
High	2934	GSN	gelsolin	384475528	34	21	1	35	748	82.5	5.63	1.48003e+08
High	3418	IDH2	isocitrate dehydrogenase (NADP(+)) 2	28178832	46	23	21	43	452	50.9	8.69	1.47891e+08
High	10521	DDX17	DEAD-box helicase 17	148613856	41	29	23	66	731	80.4	8.37	1.47534e+08
High	1653	DDX1	DEAD-box helicase 1	4826686	45	29	29	40	740	82.4	7.23	1.46598e+08
High	3675	ITGA3	integrin subunit alpha 3	4504747	21	18	18	34	1051	116.5	6.77	1.46542e+08
High	7407	VARS1	valyl-tRNA synthetase 1	5454158	31	33	33	61	1264	140.4	7.59	1.46242e+08
High	4430	MYO1B	myosin IB	240120050	33	37	37	57	1136	131.9	9.38	1.45823e+08
High	5093	PCBP1	poly(rC) binding protein 1	222352151	45	11	8	32	356	37.5	7.09	1.44863e+08
High	1434	CSE1L	chromosome segregation 1 like	29029559	37	30	30	58	971	110.3	5.77	1.44165e+08
High	7453	WARS1	tryptophanyl-tRNA synthetase 1	47419916	50	20	20	37	471	53.1	6.23	1.43074e+08
High	1823	DSC1	desmocollin 1	13435361	16	11	11	24	894	99.9	5.43	1.42844e+08
High	3308	HSPA4	heat shock protein family A (Hsp70) member 4	38327039	44	31	30	44	840	94.3	5.19	1.42282e+08
High	1665	DHX15	DEAH-box helicase 15	68509926	40	32	32	58	795	90.9	7.46	1.40787e+08
High	3615	IMPDH2	inosine monophosphate dehydrogenase 2	66933016	37	22	21	38	514	55.8	6.9	1.40086e+08
High	4190	MDH1	malate dehydrogenase 1	312283701	41	15	15	28	352	38.6	7.71	1.40075e+08
High	220	ALDH1A3	aldehyde dehydrogenase 1 family member A3	153266822	33	17	16	31	512	56.1	7.25	1.39601e+08
High	7296	TXNRD1	thioredoxin reductase 1	148277071	41	21	21	45	649	70.9	7.39	1.3904e+08
High	11100	HNRNPUL1	heterogeneous nuclear ribonucleoprotein U like 1	21536326	26	23	23	58	856	95.7	6.92	1.3769e+08
High	64855	NIBAN2	niban apoptosis regulator 2	51093863	43	23	23	45	746	84.1	6.19	1.36665e+08
High	5720	PSME1	proteasome activator subunit 1	5453990	59	15	15	33	249	28.7	6.02	1.36288e+08
High	8531	YBX3	Y-box binding protein 3	224586882	29	8	1	13	372	40.1	9.77	1.36267e+08
High	7417	VDAC2	voltage dependent anion channel 2	296317337	33	9	8	26	309	33.4	7.59	1.35579e+08
High	10971	YWHAQ	tyrosine 3-monooxygenase/tryptophan 5-monooxygenase activation protein theta	5803227	58	18	10	43	245	27.7	4.78	1.32776e+08
High	8662	EIF3B	eukaryotic translation initiation factor 3 subunit B	83367072	34	24	24	46	814	92.4	5	1.29816e+08
High	23066	CAND2	cullin associated and neddylation dissociated 2 (putative)	241982712	4	5	2	11	1236	135.2	5.68	129518848
High	27436	EML4	EMAP like 4	19923497	36	32	32	50	981	108.8	6.32	1.28871e+08
High	37	ACADVL	acyl-CoA dehydrogenase very long chain	394025723	37	24	24	46	678	72.9	8.75	1.28349e+08
High	3032	HADHB	hydroxyacyl-CoA dehydrogenase trifunctional multienzyme complex subunit beta	4504327	47	21	21	41	474	51.3	9.41	1.28187e+08
High	4646	MYO6	myosin VI	92859701	35	40	40	63	1285	148.6	8.53	1.28133e+08
High	26135	SERBP1	SERPINE1 mRNA binding protein 1	66346679	43	17	17	28	408	44.9	8.65	1.27767e+08
High	9775	EIF4A3	eukaryotic translation initiation factor 4A3	7661920	54	24	21	46	411	46.8	6.73	127672093
High	204	AK2	adenylate kinase 2	4502013	64	13	13	34	239	26.5	7.81	1.26322e+08
High	2746	GLUD1	glutamate dehydrogenase 1	4885281	38	18	18	50	558	61.4	7.8	1.26127e+08
High	5589	PRKCSH	protein kinase C substrate 80K-H	48255889	26	14	14	28	528	59.4	4.41	1.24924e+08
High	10808	HSPH1	heat shock protein family H (Hsp110) member 1	42544159	40	31	30	52	858	96.8	5.39	1.24762e+08
High	22948	CCT5	chaperonin containing TCP1 subunit 5	24307939	51	27	27	51	541	59.6	5.66	1.237e+08
High	9124	PDLIM1	PDZ and LIM domain 1	13994151	62	13	13	29	329	36	7.02	1.23074e+08
High	29968	PSAT1	phosphoserine aminotransferase 1	17402893	45	18	17	44	370	40.4	7.66	1.22924e+08
High	23164	MPRIP	myosin phosphatase Rho interacting protein	50980307	40	35	34	51	1038	118	6.39	1.22728e+08
High	7112	TMPO	thymopoietin	4507555	45	20	11	35	694	75.4	7.66	1.22262e+08
High	7037	TFRC	transferrin receptor	189458819	40	26	26	35	760	84.8	6.61	1.22232e+08
High	10961	ERP29	endoplasmic reticulum protein 29	5803013	44	14	14	43	261	29	7.31	1.22135e+08
High	5682	PSMA1	proteasome 20S subunit alpha 1	23110935	51	17	17	31	269	30.2	6.99	1.21012e+08
High	4673	NAP1L1	nucleosome assembly protein 1 like 1	21327708	25	11	9	32	391	45.3	4.46	1.20708e+08
High	6426	SRSF1	serine and arginine rich splicing factor 1	5902076	47	16	15	37	248	27.7	10.36	1.2001e+08
High	6897	TARS1	threonyl-tRNA synthetase 1	386642862	37	28	28	39	756	86.8	6.77	1.1954e+08
High	10226	PLIN3	perilipin 3	255958282	61	18	18	36	434	47	5.44	1.19176e+08
High	6418	SET	SET nuclear proto-oncogene	170763500	44	9	9	13	290	33.5	4.32	1.18993e+08
High	7419	VDAC3	voltage dependent anion channel 3	208879465	50	13	12	35	284	30.8	8.66	1.18905e+08
High	51780	KDM3B	lysine demethylase 3B	38372909	2	3	3	3	1761	191.5	7.18	1.1756e+08
High	1785	DNM2	dynamin 2	56549119	43	36	1	57	866	97.6	7.64	1.17042e+08
High	4522	MTHFD1	methylenetetrahydrofolate dehydrogenase, cyclohydrolase and formyltetrahydrofolate synthetase 1	222136639	35	31	31	45	935	101.5	7.3	1.16682e+08
High	2332	FMR1	fragile X messenger ribonucleoprotein 1	4503765	5	4	3	4	632	71.1	7.42	1.15887e+08
High	8125	ANP32A	acidic nuclear phosphoprotein 32 family member A	5453880	30	11	8	18	249	28.6	4.09	1.15596e+08
High	10096	ACTR3	actin related protein 3	5031573	39	14	14	36	418	47.3	5.88	1.14432e+08
High	10985	GCN1	GCN1 activator of EIF2AK4	54607053	27	58	58	73	2671	292.5	7.43	1.14254e+08
High	4736	RPL10A	ribosomal protein L10a	15431288	44	11	11	24	217	24.8	9.94	1.13819e+08
High	5226	PGD	phosphogluconate dehydrogenase	40068518	45	20	20	34	483	53.1	7.23	1.13239e+08
High	163	AP2B1	adaptor related protein complex 2 subunit beta 1	71773106	36	31	19	51	951	105.6	5.34	1.13167e+08
High	5717	PSMD11	proteasome 26S subunit, non-ATPase 11	394953908	41	18	18	30	422	47.4	6.48	1.12645e+08
High	10449	ACAA2	acetyl-CoA acyltransferase 2	167614485	48	18	18	39	397	41.9	8.09	112217978
High	7514	XPO1	exportin 1	4507943	35	32	32	57	1071	123.3	6.06	1.11989e+08
High	6950	TCP1	t-complex 1	57863257	51	21	21	36	556	60.3	6.11	1.1188e+08
High	27332	ZNF638	zinc finger protein 638	357933602	3	4	4	4	1978	220.5	6.38	1.10402e+08
High	11171	STRAP	serine/threonine kinase receptor associated protein	148727341	51	13	13	21	350	38.4	5.12	1.10233e+08
High	10109	ARPC2	actin related protein 2/3 complex subunit 2	23238211	43	15	15	28	300	34.3	7.36	1.10047e+08
High	51520	LARS1	leucyl-tRNA synthetase 1	108773810	33	36	36	47	1176	134.4	7.3	109927275
High	1627	DBN1	drebrin 1	18426915	33	21	21	39	649	71.4	4.45	1.08838e+08
High	8078	USP5	ubiquitin specific peptidase 5	148727331	38	16	16	32	858	95.7	5.03	1.48366e+08
High	1743	DLST	dihydrolipoamide S-succinyltransferase	19923748	32	14	14	33	453	48.7	8.95	1.0815e+08
High	4666	NACA	nascent polypeptide associated complex subunit alpha	333033787	9	8	8	18	925	94.6	5.14	1.08022e+08
High	9689	BZW1	basic leucine zipper and W2 domains 1	333470719	32	20	18	37	451	51.2	6.62	1.07321e+08
High	10097	ACTR2	actin related protein 2	5031571	36	13	13	32	394	44.7	6.74	1.0669e+08
High	1314	COPA	COPI coat complex subunit alpha	148536855	33	33	33	57	1233	139.2	7.59	1.06246e+08
High	7791	ZYX	zyxin	58530845	37	14	14	25	572	61.2	6.67	1.05698e+08
High	55379	LRRC59	leucine rich repeat containing 59	40254924	38	13	13	26	307	34.9	9.57	1.04834e+08
High	4172	MCM3	minichromosome maintenance complex component 3	394582093	36	26	26	44	853	95.8	5.77	1.04743e+08
High	2936	GSR	glutathione-disulfide reductase	50301238	34	15	15	37	522	56.2	8.5	1.04569e+08
High	3068	HDGF	heparin binding growth factor	4758516	56	11	9	19	240	26.8	4.73	1.03514e+08
High	5709	PSMD3	proteasome 26S subunit, non-ATPase 3	25777612	47	25	25	38	534	60.9	8.44	1.03447e+08
High	10970	CKAP4	cytoskeleton associated protein 4	19920317	52	25	25	45	602	66	5.92	1.03032e+08
High	4735	SEPTIN2	septin 2	56549640	57	14	14	25	361	41.5	6.6	1.02693e+08
High	89777	SERPINB12	serpin family B member 12	17998551	39	16	16	30	405	46.2	5.53	1.02245e+08
High	4677	NARS1	asparaginyl-tRNA synthetase 1	4758762	34	16	16	33	548	62.9	6.25	1.01214e+08
High	4175	MCM6	minichromosome maintenance complex component 6	7427519	29	23	23	35	821	92.8	5.41	1.01097e+08
High	23451	SF3B1	splicing factor 3b subunit 1	54112117	38	37	37	56	1304	145.7	7.09	1.0109e+08
High	4171	MCM2	minichromosome maintenance complex component 2	33356547	39	29	29	46	904	101.8	5.52	1.00951e+08
High	2108	ETFA	electron transfer flavoprotein subunit alpha	4503607	57	13	13	26	333	35.1	8.38	1.00865e+08
High	4676	NAP1L4	nucleosome assembly protein 1 like 4	5174613	37	13	11	24	375	42.8	4.69	1.00781e+08
High	306	ANXA3	annexin A3	4826643	44	14	14	28	323	36.4	5.92	1.0068e+08
High	509	ATP5F1C	ATP synthase F1 subunit gamma	50345988	46	13	13	36	298	33	9.22	1.00523e+08
High	23344	ESYT1	extended synaptotagmin 1	296317244	32	25	25	36	1114	123.9	5.78	100344530
High	7045	TGFBI	transforming growth factor beta induced	4507467	34	19	19	32	683	74.6	7.71	9.96249e+07
High	51056	LAP3	leucine aminopeptidase 3	41393561	51	23	23	39	519	56.1	7.93	9.95522e+07
High	230	ALDOC	aldolase, fructose-bisphosphate C	4885063	13	5	3	23	364	39.4	6.87	9.92425e+07
High	1738	DLD	dihydrolipoamide dehydrogenase	91199540	29	14	14	27	509	54.1	7.85	9.88324e+07
High	7385	UQCRC2	ubiquinol-cytochrome c reductase core protein 2	50592988	37	14	14	30	453	48.4	8.63	9.85359e+07
High	3646	EIF3E	eukaryotic translation initiation factor 3 subunit E	4503521	46	19	19	31	445	52.2	6.04	9.85047e+07
High	27101	CACYBP	calcyclin binding protein	7656952	67	13	13	27	228	26.2	8.25	97920502
High	9588	PRDX6	peroxiredoxin 6	4758638	61	16	16	32	224	25	6.38	9.77416e+07
High	8880	FUBP1	far upstream element binding protein 1	17402900	43	22	17	35	644	67.5	7.61	9.70526e+07
High	5654	HTRA1	HtrA serine peptidase 1	4506141	34	13	13	21	480	51.3	7.83	9.66195e+07
High	5704	PSMC4	proteasome 26S subunit, ATPase 4	5729991	60	21	20	36	418	47.3	5.21	9.6518e+07
High	873	CBR1	carbonyl reductase 1	4502599	68	15	15	27	277	30.4	8.32	96055475
High	310	ANXA7	annexin A7	4809279	31	17	17	32	488	52.7	5.68	9.5963e+07
High	4174	MCM5	minichromosome maintenance complex component 5	23510448	43	27	27	39	734	82.2	8.37	9.59618e+07
High	5701	PSMC2	proteasome 26S subunit, ATPase 2	4506209	48	22	22	40	433	48.6	5.95	9.58918e+07
High	23450	SF3B3	splicing factor 3b subunit 3	54112121	29	28	28	45	1217	135.5	5.26	9.51414e+07
High	23020	SNRNP200	small nuclear ribonucleoprotein U5 subunit 200	40217847	27	46	46	64	2136	244.4	6.06	9.50075e+07
High	1500	CTNND1	catenin delta 1	146231940	30	25	25	38	968	108.1	6.23	9.47012e+07
High	84823	LMNB2	lamin B2	388240801	49	29	24	46	620	69.9	5.59	9.43347e+07
High	51386	EIF3L	eukaryotic translation initiation factor 3 subunit L	7705433	51	24	24	40	564	66.7	6.34	94000666
High	2052	EPHX1	epoxide hydrolase 1	209862837	37	17	17	31	455	52.9	7.25	93894502
High	10015	PDCD6IP	programmed cell death 6 interacting protein	22027538	43	33	33	46	868	96	6.52	9.36735e+07
High	3655	ITGA6	integrin subunit alpha 6	119395740	17	17	17	19	1091	122	6.8	9.34277e+07
High	10594	PRPF8	pre-mRNA processing factor 8	91208426	27	54	54	67	2335	273.4	8.84	9.23525e+07
High	22919	MAPRE1	microtubule associated protein RP/EB family member 1	6912494	60	15	15	26	268	30	5.14	9.23342e+07
High	847	CAT	catalase	4557014	53	25	25	38	527	59.7	7.39	9.21113e+07
High	1891	ECH1	enoyl-CoA hydratase 1	70995211	63	17	17	31	328	35.8	8	9.20197e+07
High	6767	ST13	ST13 Hsp70 interacting protein	19923193	31	12	12	23	369	41.3	5.27	9.20122e+07
High	8148	TAF15	TATA-box binding protein associated factor 15	21327701	27	11	8	58	592	61.8	8.02	9.17517e+07
High	5094	PCBP2	poly(rC) binding protein 2	14141168	45	9	6	27	366	38.6	6.79	9.15876e+07
High	8939	FUBP3	far upstream element binding protein 3	100816392	47	20	17	40	572	61.6	8.38	9.14519e+07
High	81567	TXNDC5	thioredoxin domain containing 5	42794771	29	10	10	18	432	47.6	5.97	9.10386e+07
High	440	ASNS	asparagine synthetase (glutamine-hydrolyzing)	168229252	40	19	19	30	561	64.3	6.86	9.065e+07
High	9987	HNRNPDL	heterogeneous nuclear ribonucleoprotein D like	14110407	23	11	9	33	420	46.4	9.57	8.96725e+07
High	1982	EIF4G2	eukaryotic translation initiation factor 4 gamma 2	289577116	26	21	21	28	907	102.3	7.14	8.9439e+07
High	3843	IPO5	importin 5	24797086	22	21	19	41	1115	125.5	4.92	8.92387e+07
High	3371	TNC	tenascin C	153946395	18	30	30	38	2201	240.7	4.89	8.87381e+07
High	5688	PSMA7	proteasome 20S subunit alpha 7	4506189	50	11	11	24	248	27.9	8.46	8.75819e+07
High	7812	CSDE1	cold shock domain containing E1	338968930	21	17	17	22	844	93.7	6.52	8.7531e+07
High	10527	IPO7	importin 7	5453998	21	23	23	31	1038	119.4	4.82	8.7201e+07
High	1975	EIF4B	eukaryotic translation initiation factor 4B	50053795	30	15	15	27	611	69.1	5.73	8.70439e+07
High	3315	HSPB1	heat shock protein family B (small) member 1	4504517	70	12	12	25	205	22.8	6.4	8.6196e+07
High	55748	CNDP2	carnosine dipeptidase 2	271398239	48	20	20	34	475	52.8	5.97	8.48102e+07
High	501	ALDH7A1	aldehyde dehydrogenase 7 family member A1	319655561	46	19	19	34	511	55.3	6.86	8.47866e+07
High	3069	HDLBP	high density lipoprotein binding protein	42716280	35	33	33	46	1268	141.4	6.87	8.40451e+07
High	2783	GNB2	G protein subunit beta 2	20357529	19	7	2	16	340	37.3	6	8.33669e+07
High	55699	IARS2	isoleucyl-tRNA synthetase 2, mitochondrial	46852147	28	23	23	39	1012	113.7	7.2	8.33056e+07
High	5684	PSMA3	proteasome 20S subunit alpha 3	4506183	38	10	10	23	255	28.4	5.33	8.28585e+07
High	5718	PSMD12	proteasome 26S subunit, non-ATPase 12	4506221	37	18	18	29	456	52.9	7.65	8.27071e+07
High	5213	PFKM	phosphofructokinase, muscle	266453619	22	15	11	27	851	93.2	7.97	8.27016e+07
High	8664	EIF3D	eukaryotic translation initiation factor 3 subunit D	4503523	23	13	13	20	548	63.9	6.05	8.22035e+07
High	7082	TJP1	tight junction protein 1	116875767	33	37	37	50	1748	195.3	6.7	8.21745e+07
High	5464	PPA1	inorganic pyrophosphatase 1	11056044	52	13	13	25	289	32.6	5.86	8.17689e+07
High	794	CALB2	calbindin 2	153946409	44	14	14	27	271	31.5	5.15	8.12102e+07
High	6427	SRSF2	serine and arginine rich splicing factor 2	306482646	33	8	8	23	221	25.5	11.85	80843123
High	5917	RARS1	arginyl-tRNA synthetase 1	15149476	40	23	23	40	660	75.3	6.68	8.05929e+07
High	5721	PSME2	proteasome activator subunit 2	30410792	62	10	10	24	239	27.4	5.73	8.01944e+07
High	1727	CYB5R3	cytochrome b5 reductase 3	284448551	49	11	11	31	334	38.2	6.9	7.96742e+07
High	3691	ITGB4	integrin subunit beta 4	54607035	20	26	26	35	1822	202	6.09	7.91603e+07
High	51493	RTCB	RNA 2',3'-cyclic phosphate and 5'-OH ligase	7657015	50	21	21	39	505	55.2	7.23	7.87062e+07
High	1968	EIF2S3	eukaryotic translation initiation factor 2 subunit gamma	4503507	38	15	15	21	472	51.1	8.4	7.85577e+07
High	2287	FKBP3	FKBP prolyl isomerase 3	4503727	46	13	13	25	224	25.2	9.28	7.75976e+07
High	9898	UBAP2L	ubiquitin associated protein 2 like	188497758	25	18	1	35	1087	114.5	7.11	7.75325e+07
High	10189	ALYREF	Aly/REF export factor	238776833	41	8	8	20	264	27.5	11.05	7.75274e+07
High	23499	MACF1	microtubule actin crosslinking factor 1	33188445	13	60	57	65	5430	620	5.38	7.70084e+07
High	29789	OLA1	Obg like ATPase 1	58761500	37	13	13	26	396	44.7	7.81	7.6996e+07
High	10146	G3BP1	G3BP stress granule assembly factor 1	38327552	45	15	14	36	466	52.1	5.52	7.69139e+07
High	5700	PSMC1	proteasome 26S subunit, ATPase 1	24430151	48	17	16	30	440	49.2	6.21	7.66463e+07
High	826	CAPNS1	calpain small subunit 1	51599151	60	11	11	17	268	28.3	5.2	7.61991e+07
High	7169	TPM2	tropomyosin 2	47519616	47	26	4	64	284	33	4.67	7.61281e+07
High	271	AMPD2	adenosine monophosphate deaminase 2	383209658	11	10	10	11	879	100.6	6.93	76115345
High	1994	ELAVL1	ELAV like RNA binding protein 1	38201714	43	11	11	21	326	36.1	9.17	7.57999e+07
High	79180	EFHD2	EF-hand domain family member D2	20149675	44	14	14	22	240	26.7	5.2	7.52426e+07
High	5265	SERPINA1	serpin family A member 1	189163542	45	17	17	25	418	46.7	5.59	7.52007e+07
High	383	ARG1	arginase 1	346986435	50	14	14	23	330	35.6	7.21	7.50791e+07
High	2969	GTF2I	general transcription factor IIi	14670350	32	28	28	39	998	112.3	6.39	7.50199e+07
High	56886	UGGT1	UDP-glucose glycoprotein glucosyltransferase 1	9910280	27	32	32	41	1555	177.1	5.63	7.42261e+07
High	6185	RPN2	ribophorin II	35493916	46	17	17	26	631	69.2	5.69	7.40116e+07
High	1981	EIF4G1	eukaryotic translation initiation factor 4 gamma 1	302699247	18	26	22	35	1606	176.1	5.34	7.34164e+07
High	4926	NUMA1	nuclear mitotic apparatus protein 1	71361682	25	39	39	46	2115	238.1	5.78	7.32685e+07
High	22803	XRN2	5'-3' exoribonuclease 2	18860916	25	20	20	28	950	108.5	7.47	7.29075e+07
High	5707	PSMD1	proteasome 26S subunit, non-ATPase 1	25777600	33	24	24	37	953	105.8	5.39	7.24297e+07
High	813	CALU	calumenin	314122177	46	10	3	19	323	38	4.63	72233565
High	10236	HNRNPR	heterogeneous nuclear ribonucleoprotein R	5031755	33	21	2	43	633	70.9	8.13	7.22066e+07
High	1650	DDOST	dolichyl-diphosphooligosaccharide--protein glycosyltransferase non-catalytic subunit	20070197	46	14	14	28	456	50.7	6.4	7.21381e+07
High	967	CD63	CD63 molecule	390608654	13	5	5	10	238	25.6	7.81	7.20852e+07
High	8607	RUVBL1	RuvB like AAA ATPase 1	4506753	54	19	19	32	456	50.2	6.42	7.20342e+07
High	8801	SUCLG2	succinate-CoA ligase GDP-forming subunit beta	157779135	40	19	19	27	432	46.5	6.39	7.18605e+07
High	4860	PNP	purine nucleoside phosphorylase	157168362	51	12	12	24	289	32.1	6.95	7.15068e+07
High	7533	YWHAH	tyrosine 3-monooxygenase/tryptophan 5-monooxygenase activation protein eta	4507951	37	12	7	30	246	28.2	4.84	7.07374e+07
High	5499	PPP1CA	protein phosphatase 1 catalytic subunit alpha	4506003	30	10	4	19	330	37.5	6.33	70716770
High	93624	TADA2B	transcriptional adaptor 2B	156523268	2	1	1	5	420	48.4	7.83	70574524
High	10056	FARSB	phenylalanyl-tRNA synthetase subunit beta	124028525	31	18	18	24	589	66.1	6.84	7.01291e+07
High	5719	PSMD13	proteasome 26S subunit, non-ATPase 13	157502193	45	15	15	26	376	42.9	5.81	6.99188e+07
High	4026	LPP	LIM domain containing preferred translocation partner in lipoma	264681524	35	15	15	26	612	65.7	7.37	6.98166e+07
High	57552	NCEH1	neutral cholesterol ester hydrolase 1	226423947	30	10	10	19	448	49.9	7.21	6.9513e+07
High	9446	GSTO1	glutathione S-transferase omega 1	4758484	40	11	11	23	241	27.5	6.6	6.922e+07
High	4082	MARCKS	myristoylated alanine rich protein kinase C substrate	153070260	32	8	8	12	332	31.5	4.45	68788456
High	7052	TGM2	transglutaminase 2	39777597	30	15	15	24	687	77.3	5.22	6.85772e+07
High	2521	FUS	FUS RNA binding protein	4826734	15	10	7	19	526	53.4	9.36	6.84735e+07
High	5887	RAD23B	RAD23 homolog B, nucleotide excision repair protein	4506387	26	10	9	17	409	43.1	4.84	6.84271e+07
High	57136	APMAP	adipocyte plasma membrane associated protein	24308201	48	14	14	27	416	46.5	6.16	6.81222e+07
High	790	CAD	carbamoyl-phosphate synthetase 2, aspartate transcarbamylase, and dihydroorotase	18105007	18	33	31	45	2225	242.8	6.46	6.8026e+07
High	2109	ETFB	electron transfer flavoprotein subunit beta	4503609	42	13	13	30	255	27.8	8.1	6.76502e+07
High	5713	PSMD7	proteasome 26S subunit, non-ATPase 7	25777615	43	9	9	19	324	37	6.77	6.72719e+07
High	8761	PABPC4	poly(A) binding protein cytoplasmic 4	208431833	43	26	18	45	660	72.3	9.35	6.66566e+07
High	3799	KIF5B	kinesin family member 5B	4758648	34	28	21	40	963	109.6	6.51	6.63093e+07
High	55737	VPS35	VPS35 retromer complex component	17999541	22	16	16	26	796	91.6	5.49	6.6086e+07
High	7384	UQCRC1	ubiquinol-cytochrome c reductase core protein 1	46593007	31	13	13	25	480	52.6	6.37	6.53874e+07
High	6051	RNPEP	arginyl aminopeptidase	40316915	31	18	18	26	650	72.5	5.74	6.5225e+07
High	6749	SSRP1	structure specific recognition protein 1	4507241	29	20	20	30	709	81	6.87	6.50127e+07
High	6817	SULT1A1	sulfotransferase family 1A member 1	29540539	45	12	12	22	295	34.1	6.62	6.48219e+07
High	10541	ANP32B	acidic nuclear phosphoprotein 32 family member B	5454088	25	9	6	26	251	28.8	4.06	6.46215e+07
High	9343	EFTUD2	elongation factor Tu GTP binding domain containing 2	385298678	40	30	30	40	972	109.4	5	6.45241e+07
High	4478	MSN	moesin	4505257	47	34	21	65	577	67.8	6.4	6.44837e+07
High	831	CAST	calpastatin	109637759	36	20	6	43	750	80.2	5.15	6.44324e+07
High	4678	NASP	nuclear autoantigenic sperm protein	27262628	32	14	14	22	788	85.2	4.3	6.42083e+07
High	1965	EIF2S1	eukaryotic translation initiation factor 2 subunit alpha	4758256	35	11	11	20	315	36.1	5.08	6.40499e+07
High	55752	SEPTIN11	septin 11	8922712	31	12	8	23	429	49.4	6.81	6.35526e+07
High	7175	TPR	translocated promoter region, nuclear basket protein	114155142	17	31	31	39	2363	267.1	5.02	6.29399e+07
High	9861	PSMD6	proteasome 26S subunit, non-ATPase 6	422398832	40	17	17	26	442	51.9	6.74	6.28739e+07
High	2010	EMD	emerin	4557553	56	12	12	18	254	29	5.5	6.28548e+07
High	23435	TARDBP	TAR DNA binding protein	6678271	24	8	8	9	414	44.7	6.19	6.26412e+07
High	10072	DPP3	dipeptidyl peptidase 3	86792661	29	14	14	23	737	82.5	5.1	6.25369e+07
High	2288	FKBP4	FKBP prolyl isomerase 4	4503729	60	21	21	39	459	51.8	5.43	6.24759e+07
High	2237	FEN1	flap structure-specific endonuclease 1	4758356	36	11	11	19	380	42.6	8.62	62213420
High	1265	CNN2	calponin 2	4758018	38	11	10	16	309	33.7	7.33	6.21172e+07
High	983	CDK1	cyclin dependent kinase 1	4502709	60	14	14	28	297	34.1	8.4	6.1674e+07
High	6389	SDHA	succinate dehydrogenase complex flavoprotein subunit A	156416003	23	14	14	23	664	72.6	7.39	6.12988e+07
High	5859	QARS1	glutaminyl-tRNA synthetase 1	4826960	25	17	17	29	775	87.7	7.15	6.10821e+07
High	5901	RAN	RAN, member RAS oncogene family	5453555	44	10	10	16	216	24.4	7.49	6.10652e+07
High	216	ALDH1A1	aldehyde dehydrogenase 1 family member A1	21361176	35	16	13	27	501	54.8	6.73	6.10559e+07
High	221092	HNRNPUL2	heterogeneous nuclear ribonucleoprotein U like 2	118601081	19	17	17	30	747	85.1	4.91	6.08627e+07
High	117159	DCD	dermcidin	16751921	54	7	7	9	110	11.3	6.54	6.08137e+07
High	6301	SARS1	seryl-tRNA synthetase 1	16306548	38	16	16	30	514	58.7	6.43	6.06932e+07
High	823	CAPN1	calpain 1	311893365	29	22	22	41	714	81.8	5.67	6.06894e+07
High	8087	FXR1	FMR1 autosomal homolog 1	61835148	30	16	14	26	621	69.7	6.15	6.02481e+07
High	3735	KARS1	lysyl-tRNA synthetase 1	5031815	29	18	18	26	597	68	6.35	5.99912e+07
High	9688	NUP93	nucleoporin 93	208609990	27	20	20	21	819	93.4	5.72	5.99149e+07
High	27339	PRPF19	pre-mRNA processing factor 19	7657381	25	10	10	21	504	55.1	6.61	59880935
High	10480	EIF3M	eukaryotic translation initiation factor 3 subunit M	23397429	40	11	11	20	374	42.5	5.63	5.92686e+07
High	1499	CTNNB1	catenin beta 1	148233338	23	15	13	25	781	85.4	5.86	5.84719e+07
High	6129	RPL7	ribosomal protein L7	15431301	37	9	9	17	248	29.2	10.65	5.83513e+07
High	8904	CPNE1	copine 1	197333761	35	14	14	20	542	59.7	6.04	58340756
High	8668	EIF3I	eukaryotic translation initiation factor 3 subunit I	4503513	46	10	10	22	325	36.5	5.64	5.81126e+07
High	667	DST	dystonin	221316618	4	20	12	22	5675	649.1	5.99	5.79993e+07
High	7408	VASP	vasodilator stimulated phosphoprotein	4507869	33	12	12	13	380	39.8	8.94	5.77916e+07
High	415	ARSL	arylsulfatase L	157266309	10	5	5	5	589	65.6	6.96	5.7632e+07
High	3276	PRMT1	protein arginine methyltransferase 1	154759421	37	11	11	22	371	42.4	5.35	5.75103e+07
High	4048	LTA4H	leukotriene A4 hydrolase	4505029	38	20	20	32	611	69.2	6.18	5.72534e+07
High	830	CAPZA2	capping actin protein of muscle Z-line subunit alpha 2	5453599	50	11	9	21	286	32.9	5.85	5.71352e+07
High	3416	IDE	insulin degrading enzyme	155969707	27	23	23	33	1019	117.9	6.61	5.71167e+07
High	223	ALDH9A1	aldehyde dehydrogenase 9 family member A1	115387104	21	11	11	23	518	56.3	6.57	5.70536e+07
High	8833	GMPS	guanine monophosphate synthase	4504035	38	21	21	35	693	76.7	6.87	5.6916e+07
High	22913	RALY	RALY heterogeneous nuclear ribonucleoprotein	8051631	37	11	11	21	306	32.4	9.17	5.65744e+07
High	55611	OTUB1	OTU deubiquitinase, ubiquitin aldehyde binding 1	109148508	39	8	8	18	271	31.3	4.94	56527297
High	10291	SF3A1	splicing factor 3a subunit 1	5032087	34	21	21	29	793	88.8	5.22	5.65142e+07
High	328	APEX1	apurinic/apyrimidinic endodeoxyribonuclease 1	346644849	37	11	11	14	318	35.5	8.12	5.63378e+07
High	345651	ACTBL2	actin beta like 2	63055057	40	15	4	156	376	42	5.59	5.63091e+07
High	5702	PSMC3	proteasome 26S subunit, ATPase 3	21361144	39	14	14	24	439	49.2	5.24	5.61089e+07
High	12	SERPINA3	serpin family A member 3	50659080	29	11	11	17	423	47.6	5.52	5.60586e+07
High	4144	MAT2A	methionine adenosyltransferase 2A	5174529	34	13	13	20	395	43.6	6.48	5.59537e+07
High	10539	GLRX3	glutaredoxin 3	315467838	50	15	15	25	335	37.4	5.39	5.54351e+07
High	3916	LAMP1	lysosomal associated membrane protein 1	112380628	10	5	5	7	417	44.9	8.75	55323427
High	55968	NSFL1C	NSFL1 cofactor	332078466	45	14	14	21	372	40.8	5.15	5.52854e+07
High	7053	TGM3	transglutaminase 3	189458821	33	21	21	28	693	76.6	5.86	5.52622e+07
High	6431	SRSF6	serine and arginine rich splicing factor 6	20127499	19	9	6	13	344	39.6	11.43	5.51359e+07
High	9260	PDLIM7	PDZ and LIM domain 7	11496885	28	11	11	20	457	49.8	8.41	5.51275e+07
High	3295	HSD17B4	hydroxysteroid 17-beta dehydrogenase 4	4504505	39	24	24	37	736	79.6	8.84	5.50549e+07
High	5257	PHKB	phosphorylase kinase regulatory subunit beta	73611906	1	2	2	3	1086	123.7	6.61	54938666
High	7018	TF	transferrin	4557871	22	13	13	19	698	77	7.12	5.48578e+07
High	5756	TWF1	twinfilin actin binding protein 1	334724463	44	12	11	21	350	40.3	6.96	5.48027e+07
High	1892	ECHS1	enoyl-CoA hydratase, short chain 1	194097323	37	10	10	17	290	31.4	8.07	5.47089e+07
High	3039	HBA1	hemoglobin subunit alpha 1	4504347	35	5	5	15	142	15.2	8.68	5.46876e+07
High	3959	LGALS3BP	galectin 3 binding protein	5031863	23	14	14	18	585	65.3	5.27	5.43064e+07
High	392	ARHGAP1	Rho GTPase activating protein 1	4757766	47	16	16	27	439	50.4	6.29	5.35509e+07
High	6737	TRIM21	tripartite motif containing 21	15208660	26	14	14	19	475	54.1	6.38	5.29994e+07
High	25777	SUN2	Sad1 and UNC84 domain containing 2	313760643	39	18	18	28	738	82.5	6.47	5.29763e+07
High	93100	NAPRT	nicotinate phosphoribosyltransferase	194394158	8	4	4	4	538	57.5	5.68	5.29692e+07
High	8665	EIF3F	eukaryotic translation initiation factor 3 subunit F	4503519	34	10	10	19	357	37.5	5.45	5.28964e+07
High	10992	SF3B2	splicing factor 3b subunit 2	55749531	26	20	20	28	895	100.2	5.67	5.28937e+07
High	5705	PSMC5	proteasome 26S subunit, ATPase 5	24497435	54	17	16	34	406	45.6	7.55	5.24704e+07
High	7448	VTN	vitronectin	88853069	6	3	3	5	478	54.3	5.8	5.2446e+07
High	10512	SEMA3C	semaphorin 3C	5454048	3	3	3	3	751	85.2	8.69	5.22032e+07
High	2820	GPD2	glycerol-3-phosphate dehydrogenase 2	285002233	45	29	29	46	727	80.8	7.69	5.20093e+07
High	5931	RBBP7	RB binding protein 7, chromatin remodeling factor	4506439	35	11	5	20	425	47.8	5.05	5.18427e+07
High	23170	TTLL12	tubulin tyrosine ligase like 12	11056036	32	16	16	23	644	74.4	5.53	5.15521e+07
High	8370	H4C14	H4 clustered histone 14	4504323	52	7	7	12	103	11.4	11.36	5.14892e+07
High	6059	ABCE1	ATP binding cassette subfamily E member 1	108773784	33	16	16	27	599	67.3	8.34	50983452
High	8644	AKR1C3	aldo-keto reductase family 1 member C3	24497583	57	18	6	58	323	36.8	7.94	5.09812e+07
High	23196	FAM120A	family with sequence similarity 120A	39652628	23	19	19	24	1118	121.8	8.88	5.08185e+07
High	4076	CAPRIN1	cell cycle associated protein 1	42558250	22	13	13	20	709	78.3	5.25	50716041
High	7165	TPD52L2	TPD52 like 2	40805864	68	12	12	18	229	24.8	6.42	5.05102e+07
High	9368	NHERF1	NHERF family PDZ scaffold protein 1	4759140	37	12	12	15	358	38.8	5.77	5.04944e+07
High	10949	HNRNPA0	heterogeneous nuclear ribonucleoprotein A0	5803036	33	8	8	13	305	30.8	9.29	5.00249e+07
High	135228	CD109	CD109 molecule	115529484	20	22	22	32	1445	161.6	5.85	49939950
High	3958	LGALS3	galectin 3	115430223	28	6	6	16	250	26.1	8.56	4.96419e+07
High	2937	GSS	glutathione synthetase	4504169	40	17	17	23	474	52.4	5.92	4.95931e+07
High	80142	PTGES2	prostaglandin E synthase 2	13376617	56	16	16	22	377	41.9	9.16	4.87404e+07
High	4131	MAP1B	microtubule associated protein 1B	153945728	21	34	33	35	2468	270.5	4.81	48615588
High	5976	UPF1	UPF1 RNA helicase and ATPase	18375673	26	22	22	31	1118	123	6.68	4.85164e+07
High	7706	TRIM25	tripartite motif containing 25	68160937	26	16	16	25	630	70.9	8.09	4.84631e+07
High	22820	COPG1	COPI coat complex subunit gamma 1	11559929	22	15	14	25	874	97.7	5.47	47899462
High	5594	MAPK1	mitogen-activated protein kinase 1	66932916	28	9	7	21	360	41.4	6.98	4.77011e+07
High	11198	SUPT16H	SPT16 homolog, facilitates chromatin remodeling subunit	6005757	23	21	21	30	1047	119.8	5.66	4.7617e+07
High	10768	AHCYL1	adenosylhomocysteinase like 1	21361647	19	8	8	12	530	58.9	6.89	4.74084e+07
High	23576	DDAH1	dimethylarginine dimethylaminohydrolase 1	6912328	36	9	8	14	285	31.1	5.81	4.71826e+07
High	6432	SRSF7	serine and arginine rich splicing factor 7	72534660	28	6	6	8	238	27.4	11.82	4.70904e+07
High	10095	ARPC1B	actin related protein 2/3 complex subunit 1B	5031601	16	6	6	10	372	40.9	8.35	4.70886e+07
High	8539	API5	apoptosis inhibitor 5	219283152	26	14	14	38	524	59	7.34	4.70761e+07
High	8667	EIF3H	eukaryotic translation initiation factor 3 subunit H	4503515	50	12	12	16	352	39.9	6.54	4.7073e+07
High	50	ACO2	aconitase 2	4501867	29	18	18	31	780	85.4	7.61	4.69675e+07
High	88	ACTN2	actinin alpha 2	4501893	16	14	2	34	894	103.8	5.45	4.65126e+07
High	10381	TUBB3	tubulin beta 3 class III	50592996	50	19	5	111	450	50.4	4.93	4.62075e+07
High	1632	ECI1	enoyl-CoA delta isomerase 1	62530384	21	6	6	10	302	32.8	8.54	45807967
High	84324	SARNP	SAP domain containing ribonucleoprotein	32129199	43	10	10	14	210	23.7	6.42	4.57742e+07
High	293	SLC25A6	solute carrier family 25 member 6	156071462	42	19	5	36	298	32.8	9.74	4.56427e+07
High	2193	FARSA	phenylalanyl-tRNA synthetase subunit alpha	4758340	46	15	15	22	508	57.5	7.8	4.54918e+07
High	22827	PUF60	poly(U) binding splicing factor 60	402794180	38	18	18	28	530	57.1	5.27	4.53347e+07
High	6628	SNRPB	small nuclear ribonucleoprotein polypeptides B and B1	38150007	25	7	7	14	240	24.6	11.19	4.53255e+07
High	1613	DAPK3	death associated protein kinase 3	4557511	6	2	2	2	454	52.5	6.89	4.52601e+07
High	5685	PSMA4	proteasome 20S subunit alpha 4	156713442	30	8	8	17	261	29.5	7.72	4.51702e+07
High	8566	PDXK	pyridoxal kinase	4505701	27	8	8	14	312	35.1	6.13	4.51263e+07
High	9361	LONP1	lon peptidase 1, mitochondrial	21396489	30	22	22	28	959	106.4	6.39	4.4822e+07
High	2935	GSPT1	G1 to S phase transition 1	194018520	28	15	15	22	637	68.6	5.33	4.47947e+07
High	9184	BUB3	BUB3 mitotic checkpoint protein	4757880	36	10	10	14	328	37.1	6.84	4.43958e+07
High	1315	COPB1	COPI coat complex subunit beta 1	221316632	27	20	20	33	953	107.1	6.05	4.43421e+07
High	24148	PRPF6	pre-mRNA processing factor 6	40807485	14	12	12	14	941	106.9	8.25	4.4129e+07
High	2314	FLII	FLII actin remodeling protein	4503743	24	22	22	27	1269	144.7	6.05	4.40554e+07
High	5604	MAP2K1	mitogen-activated protein kinase kinase 1	5579478	21	9	6	16	393	43.4	6.62	4.40261e+07
High	9188	DDX21	DExD-box helicase 21	50659095	27	18	18	23	783	87.3	9.28	4.40242e+07
High	5578	PRKCA	protein kinase C alpha	4506067	26	15	15	20	672	76.7	7.05	4.37451e+07
High	4719	NDUFS1	NADH:ubiquinone oxidoreductase core subunit S1	316983160	36	20	20	27	741	80.9	6.64	4.34718e+07
High	2037	EPB41L2	erythrocyte membrane protein band 4.1 like 2	4503579	29	20	4	23	1005	112.5	5.44	4.34156e+07
High	4000	LMNA	lamin A/C	5031875	78	63	1	203	572	65.1	6.84	4.33957e+07
High	5106	PCK2	phosphoenolpyruvate carboxykinase 2, mitochondrial	66346721	33	19	19	28	640	70.7	7.62	4.33765e+07
High	3066	HDAC2	histone deacetylase 2	293336691	27	11	5	19	488	55.3	5.91	4.32092e+07
High	3930	LBR	lamin B receptor	37595752	21	11	11	17	615	70.7	9.36	4.28046e+07
High	1457	CSNK2A1	casein kinase 2 alpha 1	29570791	45	12	12	20	391	45.1	7.74	4.27653e+07
High	5711	PSMD5	proteasome 26S subunit, non-ATPase 5	4826952	42	17	17	24	504	56.2	5.48	4.24268e+07
High	1374	CPT1A	carnitine palmitoyltransferase 1A	73623030	27	16	16	21	773	88.3	8.65	4.23656e+07
High	5905	RANGAP1	Ran GTPase activating protein 1	4506411	35	16	16	26	587	63.5	4.68	4.23145e+07
High	8411	EEA1	early endosome antigen 1	55770888	21	26	26	36	1411	162.4	5.66	4.23105e+07
High	8467	SMARCA5	SWI/SNF related, matrix associated, actin dependent regulator of chromatin, subfamily a, member 5	325651836	20	20	20	28	1052	121.8	8.09	4.22081e+07
High	5714	PSMD8	proteasome 26S subunit, non-ATPase 8	156631005	34	11	11	16	350	39.6	9.7	4.20807e+07
High	192111	PGAM5	PGAM family member 5, mitochondrial serine/threonine protein phosphatase	281604136	21	8	8	15	289	32	8.68	4.18729e+07
High	3035	HARS1	histidyl-tRNA synthetase 1	6996014	26	11	11	19	509	57.4	5.88	4.18559e+07
High	10726	NUDC	nuclear distribution C, dynein complex regulator	5729953	31	11	11	15	331	38.2	5.38	4.15791e+07
High	57805	CCAR2	cell cycle and apoptosis regulator 2	24432106	22	16	16	22	923	102.8	5.22	4.14986e+07
High	5496	PPM1G	protein phosphatase, Mg2+/Mn2+ dependent 1G	29826282	32	14	14	21	546	59.2	4.36	4.14985e+07
High	285527	FRYL	FRY like transcription coactivator	119874201	1	3	3	4	3013	339.4	5.58	4.12889e+07
High	2091	FBL	fibrillarin	12056465	40	10	10	19	321	33.8	10.18	4.11353e+07
High	51144	HSD17B12	hydroxysteroid 17-beta dehydrogenase 12	7705855	46	12	12	17	312	34.3	9.32	4.10306e+07
High	10484	SEC23A	SEC23 homolog A, COPII coat complex component	38202214	28	17	15	20	765	86.1	7.08	4.09546e+07
High	6627	SNRPA1	small nuclear ribonucleoprotein polypeptide A'	50593002	40	11	11	22	255	28.4	8.62	4.09143e+07
High	7913	DEK	DEK proto-oncogene	4503249	27	10	10	13	375	42.6	8.56	4.07312e+07
High	30844	EHD4	EH domain containing 4	21264315	44	21	16	33	541	61.1	6.76	4.06535e+07
High	6917	TCEA1	transcription elongation factor A1	5803191	33	11	11	16	301	33.9	8.38	4.05076e+07
High	9276	COPB2	COPI coat complex subunit beta 2	4758032	26	18	18	25	906	102.4	5.27	4.0407e+07
High	55075	UACA	uveal autoantigen with coiled-coil domains and ankyrin repeats	59850762	23	29	29	34	1416	162.4	7.03	4.02399e+07
High	5928	RBBP4	RB binding protein 4, chromatin remodeling factor	5032027	36	11	5	24	425	47.6	4.89	3.99578e+07
High	523	ATP6V1A	ATPase H+ transporting V1 subunit A	19913424	26	12	12	24	617	68.3	5.52	3.98241e+07
High	1829	DSG2	desmoglein 2	116534898	21	15	15	20	1118	122.2	5.24	3.96059e+07
High	2224	FDPS	farnesyl diphosphate synthase	209571582	24	7	7	14	419	48.2	6.15	3.94926e+07
High	103	ADAR	adenosine deaminase RNA specific	70166852	14	16	16	25	1226	135.9	8.6	3.94747e+07
High	58155	PTBP2	polypyrimidine tract binding protein 2	10863997	3	2	1	7	531	57.5	8.66	39238866
High	6238	RRBP1	ribosome binding protein 1	110611220	20	16	16	19	977	108.6	5.54	3.91999e+07
High	84952	CGNL1	cingulin like 1	356874770	21	20	20	24	1302	149	5.67	3.90793e+07
High	10856	RUVBL2	RuvB like AAA ATPase 2	5730023	41	15	15	23	463	51.1	5.64	3.90654e+07
High	10493	VAT1	vesicle amine transport 1	18379349	47	11	11	19	393	41.9	6.29	3.89586e+07
High	6697	SPR	sepiapterin reductase	4507185	46	8	8	13	261	28	8.05	38945922
High	5903	RANBP2	RAN binding protein 2	150418007	11	28	27	32	3224	358	6.2	3.8848e+07
High	4836	NMT1	N-myristoyltransferase 1	10835073	29	10	9	15	496	56.8	7.8	3.88238e+07
High	989	SEPTIN7	septin 7	148352331	29	11	11	15	437	50.6	8.63	3.88012e+07
High	4008	LMO7	LIM domain 7	33598968	21	21	21	27	1349	153.6	7.75	3.87542e+07
High	1983	EIF5	eukaryotic translation initiation factor 5	37537716	19	9	9	14	431	49.2	5.58	3.85617e+07
High	2771	GNAI2	G protein subunit alpha i2	4504041	34	11	8	18	355	40.4	5.54	3.84753e+07
High	2181	ACSL3	acyl-CoA synthetase long chain family member 3	42794754	24	14	12	23	720	80.4	8.38	3.8251e+07
High	100423062	IGLL5	immunoglobulin lambda like polypeptide 5	295986608	20	3	3	6	214	23	8.84	3.81721e+07
High	2618	GART	phosphoribosylglycinamide formyltransferase, phosphoribosylglycinamide synthetase, phosphoribosylaminoimidazole synthetase	209869995	22	16	16	30	1010	107.7	6.7	38068751
High	3839	KPNA3	karyopherin subunit alpha 3	34485722	16	7	7	9	521	57.8	4.94	3.80403e+07
High	23607	CD2AP	CD2 associated protein	11321634	31	16	16	22	639	71.4	6.4	3.80329e+07
High	7277	TUBA4A	tubulin alpha 4a	17921989	48	23	3	128	448	49.9	5.06	37953062
High	6624	FSCN1	fascin actin-bundling protein 1	4507115	19	8	8	13	493	54.5	7.24	37890257
High	25796	PGLS	6-phosphogluconolactonase	6912586	54	9	9	15	258	27.5	6.05	3.78803e+07
High	3098	HK1	hexokinase 1	15991831	20	19	16	26	921	102.7	6.76	3.78499e+07
High	8666	EIF3G	eukaryotic translation initiation factor 3 subunit G	49472822	22	6	6	9	320	35.6	6.13	3.78234e+07
High	10644	IGF2BP2	insulin like growth factor 2 mRNA binding protein 2	64085377	32	15	13	24	599	66.1	8.46	3.78189e+07
High	23191	CYFIP1	cytoplasmic FMR1 interacting protein 1	24307969	21	24	11	30	1253	145.1	6.9	3.78032e+07
High	5955	RCN2	reticulocalbin 2	426214088	38	9	9	18	335	39.1	4.45	3.76554e+07
High	3006	H1-2	H1.2 linker histone, cluster member	4885375	34	9	2	13	213	21.4	10.93	3.76168e+07
High	723790	H2AC19	H2A clustered histone 19	106775678	35	4	4	7	130	14.1	10.9	3.74318e+07
High	51297	BPIFA1	BPI fold containing family A member 1	342307069	21	4	4	6	256	26.7	5.76	3.73936e+07
High	3188	HNRNPH2	heterogeneous nuclear ribonucleoprotein H2	74099697	37	15	8	48	449	49.2	6.3	3.73565e+07
High	224	ALDH3A2	aldehyde dehydrogenase 3 family member A2	73466520	27	12	11	21	508	57.6	8.92	3.7334e+07
High	214	ALCAM	activated leukocyte cell adhesion molecule	68163411	25	13	13	25	583	65.1	6.25	3.73288e+07
High	159	ADSS2	adenylosuccinate synthase 2	34577063	39	16	16	21	456	50.1	6.55	3.72391e+07
High	23530	NNT	nicotinamide nucleotide transhydrogenase	122939155	18	17	17	25	1086	113.8	8.09	3.71239e+07
High	5921	RASA1	RAS p21 protein activator 1	4506431	22	21	21	25	1047	116.3	6.54	3.69935e+07
High	11344	TWF2	twinfilin actin binding protein 2	6005846	48	12	11	22	349	39.5	6.84	3.69862e+07
High	92140	MTDH	metadherin	223555917	36	15	15	20	582	63.8	9.32	3.69675e+07
High	113146	AHNAK2	AHNAK nucleoprotein 2	156766050	19	21	21	23	5795	616.2	5.36	3.6965e+07
High	5686	PSMA5	proteasome 20S subunit alpha 5	23110942	29	6	6	10	241	26.4	4.79	3.69545e+07
High	38	ACAT1	acetyl-CoA acetyltransferase 1	4557237	35	11	11	14	427	45.2	8.85	3.68293e+07
High	25923	ATL3	atlastin GTPase 3	45827806	36	14	14	20	541	60.5	5.66	3.68108e+07
High	3838	KPNA2	karyopherin subunit alpha 2	4504897	30	12	12	20	529	57.8	5.4	3.67836e+07
High	5965	RECQL	RecQ like helicase	14591904	24	15	15	28	649	73.4	7.88	3.65692e+07
High	2040	STOM	stomatin	38016911	44	10	10	16	288	31.7	7.88	3.63865e+07
High	7536	SF1	splicing factor 1	42544130	22	12	12	19	639	68.3	8.98	3.63182e+07
High	2098	ESD	esterase D	33413400	29	8	8	16	282	31.4	7.02	36234231
High	1969	EPHA2	EPH receptor A2	32967311	26	21	20	26	976	108.2	6.23	3.61721e+07
High	11160	ERLIN2	ER lipid raft associated 2	6005721	34	10	7	10	339	37.8	5.62	3.60975e+07
High	5687	PSMA6	proteasome 20S subunit alpha 6	23110944	28	7	7	12	246	27.4	6.76	3.59011e+07
High	10270	AKAP8	A-kinase anchoring protein 8	5031579	15	9	9	11	692	76.1	5.15	3.58799e+07
High	3337	DNAJB1	DnaJ heat shock protein family (Hsp40) member B1	5453690	35	13	13	21	340	38	8.63	3.57837e+07
High	10598	AHSA1	activator of HSP90 ATPase activity 1	6912280	34	10	10	15	338	38.3	5.53	3.56796e+07
High	26136	TES	testin LIM domain protein	7661666	24	10	10	13	421	48	7.68	3.54856e+07
High	121457	IKBIP	IKBKB interacting protein	24233517	33	11	9	12	377	43.1	4.92	3.54324e+07
High	372	ARCN1	archain 1	11863154	36	15	15	22	511	57.2	6.21	3.53766e+07
High	5052	PRDX1	peroxiredoxin 1	320461711	30	7	4	12	199	22.1	8.13	3.53195e+07
High	2590	GALNT2	polypeptide N-acetylgalactosaminyltransferase 2	4758412	26	13	13	18	571	64.7	8.35	3.52008e+07
High	9798	IST1	IST1 factor associated with ESCRT-III	401709932	20	8	8	13	379	41.5	5.57	3.51062e+07
High	9218	VAPA	VAMP associated protein A	94721250	35	8	7	13	294	32.6	8.91	3.50794e+07
High	29896	TRA2A	transformer 2 alpha homolog	9558733	14	3	3	3	282	32.7	11.27	3.50586e+07
High	10055	SAE1	SUMO1 activating enzyme subunit 1	4885585	32	7	7	8	346	38.4	5.3	3.48054e+07
High	51449	PCYOX1	prenylcysteine oxidase 1	166795301	33	13	13	21	505	56.6	6.18	3.47519e+07
High	11338	U2AF2	U2 small nuclear RNA auxiliary factor 2	6005926	29	11	11	19	475	53.5	9.09	3.4693e+07
High	7051	TGM1	transglutaminase 1	4507475	18	12	12	13	817	89.7	6.04	3.46382e+07
High	80781	COL18A1	collagen type XVIII alpha 1 chain	110611235	12	13	13	18	1516	153.7	5.68	3.46301e+07
High	1429	CRYZ	crystallin zeta	194239674	31	9	9	11	329	35.2	8.44	3.45088e+07
High	4924	NUCB1	nucleobindin 1	20070228	33	13	13	18	461	53.8	5.25	3.43067e+07
High	6643	SNX2	sorting nexin 2	23111038	32	15	14	19	519	58.4	5.12	3.40981e+07
High	481	ATP1B1	ATPase Na+/K+ transporting subunit beta 1	4502277	19	7	7	11	303	35	8.53	3.40707e+07
High	4659	PPP1R12A	protein phosphatase 1 regulatory subunit 12A	219842212	18	17	17	21	1030	115.2	5.4	3.39936e+07
High	3419	IDH3A	isocitrate dehydrogenase (NAD(+)) 3 catalytic subunit alpha	5031777	30	10	10	13	366	39.6	6.92	3.39742e+07
High	10540	DCTN2	dynactin subunit 2	5453629	28	9	9	15	406	44.8	5.17	3.38826e+07
High	6738	RO60	Ro60, Y RNA binding protein	291084629	22	11	11	17	538	60.6	8.03	3.35709e+07
High	7266	DNAJC7	DnaJ heat shock protein family (Hsp40) member C7	262206280	18	8	8	12	494	56.4	6.96	3.34335e+07
High	26010	SPATS2L	spermatogenesis associated serine rich 2 like	154426310	22	10	1	14	558	61.7	9.64	3.3266e+07
High	3954	LETM1	leucine zipper and EF-hand containing transmembrane protein 1	6912482	30	18	18	25	739	83.3	6.7	3.3134e+07
High	1666	DECR1	2,4-dienoyl-CoA reductase 1	4503301	33	11	11	15	335	36	9.28	3.29972e+07
High	10134	BCAP31	B cell receptor associated protein 31	213511508	30	8	8	14	313	34.7	7.84	3.29588e+07
High	51637	RTRAF	RNA transcription, translation and transport factor	7706322	43	10	10	16	244	28.1	6.65	3.28487e+07
High	6187	RPS2	ribosomal protein S2	15055539	30	9	9	15	293	31.3	10.24	32813848
High	833	CARS1	cysteinyl-tRNA synthetase 1	62240992	20	15	15	18	831	94.6	6.83	3.28041e+07
High	161	AP2A2	adaptor related protein complex 2 subunit alpha 2	338827685	32	21	17	29	940	104	6.86	3.27632e+07
High	3054	HCFC1	host cell factor C1	98986457	9	14	14	16	2035	208.6	7.46	3.26945e+07
High	9131	AIFM1	apoptosis inducing factor mitochondria associated 1	4757732	23	11	11	14	613	66.9	8.95	3.26181e+07
High	5939	RBMS2	RNA binding motif single stranded interacting protein 2	4506449	19	6	5	8	407	43.9	9.07	3.25716e+07
High	3673	ITGA2	integrin subunit alpha 2	116295258	18	15	15	21	1181	129.2	5.25	3.25219e+07
High	10960	LMAN2	lectin, mannose binding 2	5803023	34	9	9	12	356	40.2	6.95	3.25009e+07
High	10452	TOMM40	translocase of outer mitochondrial membrane 40	193083122	43	11	11	17	361	37.9	7.25	3.24788e+07
High	2810	SFN	stratifin	5454052	28	8	3	20	248	27.8	4.74	32453911
High	6730	SRP68	signal recognition particle 68	24497620	29	16	16	22	627	70.7	8.56	3.24436e+07
High	9967	THRAP3	thyroid hormone receptor associated protein 3	167234419	15	11	11	16	955	108.6	10.15	3.24127e+07
High	84263	HSDL2	hydroxysteroid dehydrogenase like 2	40254986	38	11	11	18	418	45.4	7.99	3.22848e+07
High	10419	PRMT5	protein arginine methyltransferase 5	20070220	26	13	13	15	637	72.6	6.29	3.22535e+07
High	51571	CYRIB	CYFIP related Rac1 interactor B	377520143	56	13	13	20	324	36.7	6.06	3.2206e+07
High	7112	TMPO	thymopoietin	73760405	53	18	9	32	454	50.6	9.38	3.21809e+07
High	284110	GSDMA	gasdermin A	150456463	16	8	8	14	445	49.3	5.29	3.21698e+07
High	5211	PFKL	phosphofructokinase, liver type	48762920	27	16	11	29	780	85	7.5	3.21458e+07
High	11273	ATXN2L	ataxin 2 like	27262649	17	15	15	19	1097	115.5	8.66	3.21065e+07
High	439	GET3	guided entry of tail-anchored proteins factor 3, ATPase	50428938	29	8	8	14	348	38.8	4.91	3.20329e+07
High	4904	YBX1	Y-box binding protein 1	34098946	41	8	4	18	324	35.9	9.88	3.19738e+07
High	10525	HYOU1	hypoxia up-regulated 1	195976805	15	12	12	14	999	111.3	5.22	3.18648e+07
High	55276	PGM2	phosphoglucomutase 2	63055049	24	13	12	17	612	68.2	6.73	3.16968e+07
High	327	APEH	acylaminoacyl-peptide hydrolase	23510451	20	10	10	12	732	81.2	5.48	3.16713e+07
High	10946	SF3A3	splicing factor 3a subunit 3	5803167	33	14	14	20	501	58.8	5.38	3.13438e+07
High	2312	FLG	filaggrin	60097902	2	4	4	7	4061	434.9	9.25	3.13348e+07
High	22885	ABLIM3	actin binding LIM protein family member 3	7662330	20	11	11	18	683	77.8	8.54	3.13154e+07
High	374897	SBSN	suprabasin	260436922	34	9	9	14	590	60.5	7.01	3.12939e+07
High	55157	DARS2	aspartyl-tRNA synthetase 2, mitochondrial	40789249	18	12	12	13	645	73.5	8.02	3.12755e+07
High	29957	SLC25A24	solute carrier family 25 member 24	148491091	24	10	10	17	477	53.3	6.33	3.11138e+07
High	51495	HACD3	3-hydroxyacyl-CoA dehydratase 3	117168248	33	12	12	17	362	43.1	8.94	3.10157e+07
High	5962	RDX	radixin	4506467	39	29	14	56	583	68.5	6.37	3.09645e+07
High	10059	DNM1L	dynamin 1 like	510937025	40	20	20	28	749	83.3	7.08	3.09187e+07
High	1211	CLTA	clathrin light chain A	4502899	27	6	6	11	218	23.6	4.53	3.06801e+07
High	10135	NAMPT	nicotinamide phosphoribosyltransferase	5031977	40	14	14	21	491	55.5	7.15	30595916
High	23788	MTCH2	mitochondrial carrier 2	7657347	34	7	7	14	303	33.3	7.97	3.03129e+07
High	10165	SLC25A13	solute carrier family 25 member 13	237649019	30	18	12	23	676	74.3	8.62	3.02546e+07
High	6197	RPS6KA3	ribosomal protein S6 kinase A3	4759050	13	8	8	11	740	83.7	6.89	3.00665e+07
High	9238	TBRG4	transforming growth factor beta regulator 4	387912543	16	10	10	12	642	71.8	7.3	2.99927e+07
High	54888	NSUN2	NOP2/Sun RNA methyltransferase 2	39995082	25	14	14	15	767	86.4	6.77	2.99787e+07
High	23345	SYNE1	spectrin repeat containing nuclear envelope protein 1	330688408	1	5	5	7	8797	1010.5	5.53	2.99336e+07
High	5710	PSMD4	proteasome 26S subunit ubiquitin receptor, non-ATPase 4	5292161	25	8	8	11	377	40.7	4.79	2.97658e+07
High	2629	GBA1	glucosylceramidase beta 1	54607047	32	13	13	19	536	59.7	7.61	2.96746e+07
High	94081	SFXN1	sideroflexin 1	23618867	42	11	11	14	322	35.6	9.07	2.9601e+07
High	22984	PDCD11	programmed cell death 11	70980549	4	8	8	9	1871	208.6	8.87	2.95379e+07
High	10213	PSMD14	proteasome 26S subunit, non-ATPase 14	5031981	45	9	9	16	310	34.6	6.52	2.95085e+07
High	92609	TIMM50	translocase of inner mitochondrial membrane 50	48526509	14	5	5	7	456	50.4	9.42	2.95005e+07
High	3693	ITGB5	integrin subunit beta 5	20127446	8	4	4	5	799	88	6.06	2.94488e+07
High	7525	YES1	YES proto-oncogene 1, Src family tyrosine kinase	4885661	8	5	1	8	543	60.8	6.74	29350638
High	30001	ERO1A	endoplasmic reticulum oxidoreductase 1 alpha	7657069	29	12	12	18	468	54.4	5.68	2.91458e+07
High	8683	SRSF9	serine and arginine rich splicing factor 9	4506903	53	11	10	16	221	25.5	8.65	2.90458e+07
High	10342	TFG	trafficking from ER to golgi regulator	306774087	38	9	9	13	400	43.4	5.1	2.90067e+07
High	164	AP1G1	adaptor related protein complex 1 subunit gamma 1	71773010	20	14	14	18	825	91.7	6.8	2.88312e+07
High	1266	CNN3	calponin 3	4502923	42	11	10	19	329	36.4	6.05	2.88214e+07
High	1825	DSC3	desmocollin 3	148539846	11	7	7	12	896	99.9	6.1	2.87537e+07
High	283820	NOMO2	NODAL modulator 2	51944971	18	16	16	20	1267	139.4	5.76	2.84554e+07
High	3998	LMAN1	lectin, mannose binding 1	5031873	24	8	8	14	510	57.5	6.77	28442419
High	9793	CKAP5	cytoskeleton associated protein 5	57164942	11	18	18	22	2032	225.4	7.8	2.83243e+07
High	22872	SEC31A	SEC31 homolog A, COPII coat complex component	116256338	14	16	16	19	1220	132.9	6.89	2.83188e+07
High	55705	IPO9	importin 9	21361659	18	14	14	23	1041	115.9	4.81	2.82167e+07
High	6240	RRM1	ribonucleotide reductase catalytic subunit M1	4506749	29	17	17	22	792	90	7.15	2.82082e+07
High	6434	TRA2B	transformer 2 beta homolog	4759098	28	7	7	11	288	33.6	11.25	2.81955e+07
High	79188	TMEM43	transmembrane protein 43	13236587	40	10	10	17	400	44.8	8.13	2.80447e+07
High	51593	SRRT	serrate, RNA effector molecule	58331218	11	11	11	14	876	100.6	5.96	2.80363e+07
High	2664	GDI1	GDP dissociation inhibitor 1	4503971	48	19	10	34	447	50.6	5.14	2.79913e+07
High	57510	XPO5	exportin 5	22748937	18	17	17	22	1204	136.2	5.8	2.78853e+07
High	440689	H2BC18	H2B clustered histone 18	238624110	33	4	1	7	134	14.8	10.35	2.78634e+07
High	9097	USP14	ubiquitin specific peptidase 14	4827050	25	10	10	12	494	56	5.3	2.77616e+07
High	708	C1QBP	complement C1q binding protein	4502491	19	4	4	9	282	31.3	4.84	2.7706e+07
High	1173	AP2M1	adaptor related protein complex 2 subunit mu 1	14917109	21	9	9	13	435	49.6	9.54	2.77046e+07
High	10197	PSME3	proteasome activator subunit 3	30410796	28	6	6	11	267	30.9	6.11	27594619
High	81502	HM13	histocompatibility minor 13	23308607	25	7	7	12	377	41.5	6.43	2.75319e+07
High	6050	RNH1	ribonuclease/angiogenin inhibitor 1	42822874	13	5	5	7	461	49.9	4.82	2.74904e+07
High	5954	RCN1	reticulocalbin 1	4506455	36	8	8	11	331	38.9	5	2.74316e+07
High	3240	HP	haptoglobin	4826762	10	5	5	7	406	45.2	6.58	27409749
High	6780	STAU1	staufen double-stranded RNA binding protein 1	82659087	22	10	9	14	577	63.1	9.44	2.72937e+07
High	1041	CDSN	corneodesmosin	67782356	10	4	4	11	529	51.5	8.44	27254392
High	6202	RPS8	ribosomal protein S8	4506743	38	8	8	10	208	24.2	10.32	2.7231e+07
High	30011	SH3KBP1	SH3 domain containing kinase binding protein 1	13994242	17	9	9	11	665	73.1	6.62	2.71737e+07
High	6836	SURF4	surfeit 4	19557691	23	5	5	13	269	30.4	7.78	2.70929e+07
High	7057	THBS1	thrombospondin 1	40317626	13	13	13	19	1170	129.3	4.94	2.70481e+07
High	6278	S100A7	S100 calcium binding protein A7	115298657	33	5	5	16	101	11.5	6.77	2.69918e+07
High	9559	VPS26A	VPS26 retromer complex component A	17978519	34	9	9	16	327	38.1	6.57	2.69161e+07
High	23246	BOP1	BOP1 ribosomal biogenesis factor	21327667	16	9	9	9	746	83.6	6.19	2.68372e+07
High	800	CALD1	caldesmon 1	4826657	27	11	10	16	538	62.6	6.37	2.68174e+07
High	10643	IGF2BP3	insulin like growth factor 2 mRNA binding protein 3	30795212	26	13	11	20	579	63.7	8.87	2.6791e+07
High	5447	POR	cytochrome p450 oxidoreductase	127139033	29	15	15	17	680	77	5.58	2.67662e+07
High	57222	ERGIC1	endoplasmic reticulum-golgi intermediate compartment 1	72534712	26	6	6	8	290	32.6	7.06	2.67389e+07
High	2799	GNS	glucosamine (N-acetyl)-6-sulfatase	4504061	19	7	7	11	552	62	8.31	2.65125e+07
High	5515	PPP2CA	protein phosphatase 2 catalytic subunit alpha	4506017	19	4	4	9	309	35.6	5.54	2.64344e+07
High	3895	KTN1	kinectin 1	118498356	20	22	22	27	1357	156.2	5.64	2.63816e+07
High	11098	PRSS23	serine protease 23	6005882	18	6	6	9	383	43	9.42	2.63608e+07
High	5524	PTPA	protein phosphatase 2 phosphatase activator	30065645	32	9	9	10	358	40.6	5.94	2.62743e+07
High	11112	HIBADH	3-hydroxyisobutyrate dehydrogenase	23308751	29	7	7	10	336	35.3	8.13	2.61016e+07
High	11164	NUDT5	nudix hydrolase 5	37594464	31	7	7	14	219	24.3	4.94	2.59103e+07
High	1639	DCTN1	dynactin subunit 1	13259510	12	12	12	16	1278	141.6	5.81	2.59084e+07
High	5631	PRPS1	phosphoribosyl pyrophosphate synthetase 1	4506127	25	8	8	14	318	34.8	6.98	2.59031e+07
High	57488	ESYT2	extended synaptotagmin 2	45387945	21	14	14	18	893	98.8	8.68	2.5888e+07
High	9146	HGS	hepatocyte growth factor-regulated tyrosine kinase substrate	4758528	9	7	7	11	777	86.1	6.16	2.5675e+07
High	2873	GPS1	G protein pathway suppressor 1	47078238	14	7	7	9	527	59	6.32	2.56378e+07
High	8895	CPNE3	copine 3	4503015	18	9	9	13	537	60.1	5.85	2.56308e+07
High	39	ACAT2	acetyl-CoA acetyltransferase 2	148539872	23	8	8	16	397	41.3	6.92	25523119
High	25932	CLIC4	chloride intracellular channel 4	7330335	33	8	6	12	253	28.8	5.59	2.54368e+07
High	3685	ITGAV	integrin subunit alpha V	4504763	17	14	14	19	1048	116	5.68	2.5229e+07
High	6729	SRP54	signal recognition particle 54	4507215	16	8	8	8	504	55.7	8.75	2.51936e+07
High	9352	TXNL1	thioredoxin like 1	4759274	46	9	9	12	289	32.2	4.96	2.51732e+07
High	5831	PYCR1	pyrroline-5-carboxylate reductase 1	24797097	35	8	8	14	319	33.3	7.61	2.5076e+07
High	11140	CDC37	cell division cycle 37, HSP90 cochaperone	5901922	28	8	8	14	378	44.4	5.25	2.49948e+07
High	1656	DDX6	DEAD-box helicase 6	380692342	24	9	9	14	483	54.4	8.66	2.4839e+07
High	10327	AKR1A1	aldo-keto reductase family 1 member A1	320202988	30	7	7	9	325	36.6	6.79	2.48158e+07
High	6652	SORD	sorbitol dehydrogenase	156627571	25	7	7	13	357	38.3	7.97	2.47185e+07
High	1503	CTPS1	CTP synthase 1	148491070	23	12	12	14	591	66.6	6.46	2.46627e+07
High	5371	PML	PML nuclear body scaffold	67089149	20	14	14	17	882	97.5	6.21	2.45637e+07
High	8452	CUL3	cullin 3	380714665	20	13	13	14	774	89.7	7.97	2.45505e+07
High	84617	TUBB6	tubulin beta 6 class V	14210536	44	18	7	83	446	49.8	4.88	2.45211e+07
High	3074	HEXB	hexosaminidase subunit beta	4504373	23	12	12	15	556	63.1	6.76	2.45031e+07
High	2107	ETF1	eukaryotic translation termination factor 1	4759034	17	6	6	14	437	49	5.71	2.44895e+07
High	9531	BAG3	BAG cochaperone 3	14043024	34	13	13	18	575	61.6	6.95	2.44754e+07
High	9208	LRRFIP1	LRR binding FLII interacting protein 1	212276078	8	4	1	6	640	73	5.95	24451292
High	51474	LIMA1	LIM domain and actin binding 1	165905589	18	11	11	15	760	85.2	6.76	2.44004e+07
High	2318	FLNC	filamin C	116805322	6	16	3	29	2725	290.8	5.97	2.43153e+07
High	10294	DNAJA2	DnaJ heat shock protein family (Hsp40) member A2	5031741	24	8	8	12	412	45.7	6.48	2.42337e+07
High	9126	SMC3	structural maintenance of chromosomes 3	4885399	16	17	17	19	1217	141.5	7.18	2.40572e+07
High	462	SERPINC1	serpin family C member 1	4502261	7	3	3	6	464	52.6	6.71	2.39458e+07
High	8546	AP3B1	adaptor related protein complex 3 subunit beta 1	32484979	14	15	15	17	1094	121.2	6.04	2.37503e+07
High	1759	DNM1	dynamin 1	59853099	26	22	12	30	864	97.3	7.17	2.36483e+07
High	55210	ATAD3A	ATPase family AAA domain containing 3A	283436222	26	13	13	16	586	66.2	9.25	2.35868e+07
High	3043	HBB	hemoglobin subunit beta	4504349	59	7	7	10	147	16	7.28	2.35722e+07
High	6280	S100A9	S100 calcium binding protein A9	4506773	45	6	6	12	114	13.2	6.13	2.35716e+07
High	5478	PPIA	peptidylprolyl isomerase A	10863927	42	8	7	10	165	18	7.81	2.35523e+07
High	8453	CUL2	cullin 2	311771639	10	8	8	9	764	89.4	7.11	2.35469e+07
High	5162	PDHB	pyruvate dehydrogenase E1 subunit beta	156564403	24	8	8	16	359	39.2	6.65	2.35389e+07
High	5445	PON2	paraoxonase 2	66529294	17	3	3	6	354	39.4	5.6	2.35305e+07
High	54940	OCIAD1	OCIA domain containing 1	269914128	30	5	5	8	250	28.2	7.44	23482048
High	23071	ERP44	endoplasmic reticulum protein 44	52487191	28	9	9	12	406	46.9	5.26	2.34548e+07
High	8883	NAE1	NEDD8 activating enzyme E1 subunit 1	4502169	11	4	4	4	534	60.2	5.4	2.3429e+07
High	2319	FLOT2	flotillin 2	94538362	36	12	12	18	428	47	5.25	2.3363e+07
High	51202	DDX47	DEAD-box helicase 47	20149629	28	10	10	13	455	50.6	9.1	2.3272e+07
High	128866	CHMP4B	charged multivesicular body protein 4B	28827795	30	7	7	8	224	24.9	4.82	2.3141e+07
High	87178	PNPT1	polyribonucleotide nucleotidyltransferase 1	188528628	20	15	15	19	783	85.9	7.77	2.3125e+07
High	23019	CNOT1	CCR4-NOT transcription complex subunit 1	42716275	8	18	18	23	2376	266.8	7.11	2.30719e+07
High	3842	TNPO1	transportin 1	133925811	17	12	9	18	898	102.3	4.98	2.30693e+07
High	682	BSG	basigin (Ok blood group)	38372919	17	5	5	8	385	42.2	5.66	2.29744e+07
High	5236	PGM1	phosphoglucomutase 1	21361621	24	12	12	14	562	61.4	6.76	2.29598e+07
High	7263	TST	thiosulfate sulfurtransferase	395394071	35	8	7	11	297	33.4	7.25	2.29413e+07
High	3898	LAD1	ladinin 1	20070205	20	10	10	12	517	57.1	9.67	2.27682e+07
High	10672	GNA13	G protein subunit alpha 13	24111250	17	6	5	10	377	44	8	2.27085e+07
High	642	BLMH	bleomycin hydrolase	4557367	13	6	6	6	455	52.5	6.27	22603163
High	23760	PITPNB	phosphatidylinositol transfer protein beta	6912594	39	10	10	17	271	31.5	6.87	2.25983e+07
High	11316	COPE	COPI coat complex subunit epsilon	31542319	45	10	10	17	308	34.5	5.12	2.25019e+07
High	1729	DIAPH1	diaphanous related formin 1	119395758	13	15	15	16	1272	141.3	5.41	2.24622e+07
High	27068	PPA2	inorganic pyrophosphatase 2	29171702	22	6	6	9	334	37.9	7.39	2.24581e+07
High	2275	FHL3	four and a half LIM domains 3	54112385	10	3	3	3	280	31.2	6.2	2.2454e+07
High	278	AMY1C	amylase alpha 1C	56549664	26	11	11	21	511	57.7	6.93	2.2347e+07
High	2631	NIPSNAP2	nipsnap homolog 2	4503937	19	6	4	9	286	33.7	9.36	2.23338e+07
High	10211	FLOT1	flotillin 1	5031699	40	12	12	15	427	47.3	7.49	22325496
High	26090	ABHD12	abhydrolase domain containing 12, lysophospholipase	24308097	26	10	10	13	404	45.5	8.65	2.23146e+07
High	2232	FDXR	ferredoxin reductase	384381464	30	13	13	16	522	57.3	9.2	2.22218e+07
High	26993	AKAP8L	A-kinase anchoring protein 8 like	49472841	17	9	9	11	646	71.6	5.07	2.21565e+07
High	160	AP2A1	adaptor related protein complex 2 subunit alpha 1	19913414	22	17	13	20	977	107.5	7.03	2.19925e+07
High	55269	PSPC1	paraspeckle component 1	109240550	23	10	8	13	523	58.7	6.67	2.19514e+07
High	9414	TJP2	tight junction protein 2	282165810	18	20	20	26	1221	137.3	8.05	2.18906e+07
High	203111	ERICH5	glutamate rich 5	282847455	3	1	1	1	374	39.9	4.49	21834952
High	9859	CEP170	centrosomal protein 170	109255228	6	8	8	8	1584	175.2	7.11	2.17783e+07
High	8894	EIF2S2	eukaryotic translation initiation factor 2 subunit beta	29826335	19	6	6	8	333	38.4	5.8	2.17508e+07
High	1191	CLU	clusterin	355594753	17	7	7	9	449	52.5	6.27	2.17486e+07
High	79892	MCMBP	minichromosome maintenance complex binding protein	13376243	23	13	13	21	642	72.9	5.87	2.16951e+07
High	7064	THOP1	thimet oligopeptidase 1	4507491	26	17	17	21	689	78.8	6.05	2.15818e+07
High	5198	PFAS	phosphoribosylformylglycinamidine synthase	31657129	10	11	11	14	1338	144.6	5.76	2.14879e+07
High	7073	TIAL1	TIA1 cytotoxic granule associated RNA binding protein like 1	77695912	27	8	5	10	392	43.4	7.99	2.14244e+07
High	5520	PPP2R2A	protein phosphatase 2 regulatory subunit Balpha	294832006	23	8	8	11	457	53	6.49	21400913
High	7458	EIF4H	eukaryotic translation initiation factor 4H	11559923	38	6	6	6	248	27.4	7.23	2.13543e+07
High	10160	FARP1	FERM, ARH/RhoGEF and pleckstrin domain protein 1	5031633	11	11	11	16	1045	118.6	8.15	2.1232e+07
High	9208	LRRFIP1	LRR binding FLII interacting protein 1	212276070	16	11	8	17	784	86.4	4.65	2.12318e+07
High	200081	TXLNA	taxilin alpha	28460688	9	5	5	7	546	61.9	6.52	2.1184e+07
High	28988	DBNL	drebrin like	171906575	33	12	12	15	439	49	5.05	2.11522e+07
High	3983	ABLIM1	actin binding LIM protein 1	51173711	22	11	11	15	778	87.6	8.59	2.10975e+07
High	6249	CLIP1	CAP-Gly domain containing linker protein 1	351542242	10	12	12	12	1438	162.1	5.36	2.10212e+07
High	4720	NDUFS2	NADH:ubiquinone oxidoreductase core subunit S2	4758786	39	14	14	18	463	52.5	7.55	2.10046e+07
High	2584	GALK1	galactokinase 1	4503895	30	9	9	13	392	42.2	6.46	2.09771e+07
High	5269	SERPINB6	serpin family B member 6	425876768	41	12	12	15	395	44.8	5.68	2.09747e+07
High	3301	DNAJA1	DnaJ heat shock protein family (Hsp40) member A1	4504511	18	6	6	11	397	44.8	7.08	2.09056e+07
High	1362	CPD	carboxypeptidase D	22202611	11	15	15	17	1380	152.8	6.05	2.0859e+07
High	1397	CRIP2	cysteine rich protein 2	4503049	34	5	5	7	208	22.5	8.72	2.08348e+07
High	718	C3	complement C3	115298678	12	16	16	19	1663	187	6.4	2.07826e+07
High	81855	SFXN3	sideroflexin 3	31621303	38	9	9	14	325	36	9.09	2.07707e+07
High	23225	NUP210	nucleoporin 210	27477134	10	16	16	17	1887	205	6.81	2.06569e+07
High	9129	PRPF3	pre-mRNA processing factor 3	4758556	15	8	8	11	683	77.5	9.5	2.06024e+07
High	85456	TNKS1BP1	tankyrase 1 binding protein 1	110556636	13	15	15	17	1729	181.7	4.86	2.05535e+07
High	644	BLVRA	biliverdin reductase A	359465572	26	7	7	11	296	33.4	6.44	2.0488e+07
High	6856	SYPL1	synaptophysin like 1	5803185	14	2	2	5	259	28.5	8.43	2.04846e+07
High	4637	MYL6	myosin light chain 6	17986258	38	5	5	7	151	16.9	4.65	2.04802e+07
High	23203	PMPCA	peptidase, mitochondrial processing subunit alpha	24308013	26	11	11	14	525	58.2	6.92	2.04548e+07
High	10491	CRTAP	cartilage associated protein	5453601	21	8	8	13	401	46.5	5.73	2.03112e+07
High	2130	EWSR1	EWS RNA binding protein 1	253970500	8	3	3	5	661	68.9	9.29	2.02877e+07
High	60314	MYG1	MYG1 exonuclease	145275185	12	4	4	8	376	42.4	6.67	2.02195e+07
High	7874	USP7	ubiquitin specific peptidase 7	150378533	16	13	13	16	1102	128.2	5.55	20202484
High	8243	SMC1A	structural maintenance of chromosomes 1A	30581135	13	15	15	19	1233	143.1	7.64	2.01951e+07
High	7917	BAG6	BAG cochaperone 6	149158692	9	8	8	12	1132	119.3	5.6	20093136
High	5576	PRKAR2A	protein kinase cAMP-dependent type II regulatory subunit alpha	4758958	39	12	12	14	404	45.5	5.07	2.00792e+07
High	8402	SLC25A11	solute carrier family 25 member 11	21361114	41	12	12	13	314	34	9.91	2.00678e+07
High	51110	LACTB2	lactamase beta 2	7705793	21	7	7	12	288	32.8	6.8	1.98739e+07
High	4357	MPST	mercaptopyruvate sulfurtransferase	194473668	35	10	9	12	317	35.2	6.61	1.97861e+07
High	64759	TNS3	tensin 3	65288071	18	17	16	18	1445	155.2	6.81	1.9775e+07
High	5062	PAK2	p21 (RAC1) activated kinase 2	32483399	28	11	11	17	524	58	5.96	1.9751e+07
High	4733	DRG1	developmentally regulated GTP binding protein 1	4758796	31	11	10	14	367	40.5	8.9	1.97342e+07
High	79711	IPO4	importin 4	62460637	16	12	12	18	1081	118.6	4.96	1.97022e+07
High	5706	PSMC6	proteasome 26S subunit, ATPase 6	195539395	39	12	12	13	403	45.8	7.78	1.96916e+07
High	2289	FKBP5	FKBP prolyl isomerase 5	224809329	30	10	10	12	457	51.2	5.9	1.96174e+07
High	9221	NOLC1	nucleolar and coiled-body phosphoprotein 1	148596949	17	11	11	15	699	73.6	9.47	1.95983e+07
High	3148	HMGB2	high mobility group box 2	194688135	30	10	7	14	209	24	7.81	1.95637e+07
High	9632	SEC24C	SEC24 homolog C, COPII coat complex component	38373671	15	12	12	14	1094	118.2	7.06	1.94689e+07
High	26092	TOR1AIP1	torsin 1A interacting protein 1	389886539	18	10	10	12	584	66.3	8.18	1.94429e+07
High	51719	CAB39	calcium binding protein 39	195927022	24	9	7	14	341	39.8	6.89	1.94425e+07
High	2548	GAA	alpha glucosidase	119393895	11	9	8	11	952	105.3	6	1.94403e+07
High	6124	RPL4	ribosomal protein L4	16579885	25	8	8	10	427	47.7	11.06	1.93869e+07
High	6745	SSR1	signal sequence receptor subunit 1	169404009	12	3	3	5	286	32.2	4.49	19318778
High	9328	GTF3C5	general transcription factor IIIC subunit 5	170763506	15	7	7	7	519	59.5	6.9	1.93171e+07
High	25870	SUMF2	sulfatase modifying factor 2	194248088	34	9	9	11	320	35.9	9.19	19281193
High	86	ACTL6A	actin like 6A	4757718	24	7	7	11	429	47.4	5.6	1.92566e+07
High	7174	TPP2	tripeptidyl peptidase 2	186972143	15	16	16	21	1249	138.3	6.32	1.92456e+07
High	9524	TECR	trans-2,3-enoyl-CoA reductase	24475816	22	7	7	11	308	36	9.45	1.91636e+07
High	6629	SNRPB2	small nuclear ribonucleoprotein polypeptide B2	38149981	36	7	6	11	225	25.5	9.72	1.91431e+07
High	6904	TBCD	tubulin folding cofactor D	41350333	13	13	13	18	1192	132.5	6.19	1.9134e+07
High	29979	UBQLN1	ubiquilin 1	16753203	16	7	3	13	589	62.5	5.11	1.90848e+07
High	95	ACY1	aminoacylase 1	312032403	24	6	6	6	408	45.9	6.18	1.90212e+07
High	396	ARHGDIA	Rho GDP dissociation inhibitor alpha	297374782	46	7	7	10	204	23.2	5.11	1.90143e+07
High	5829	PXN	paxillin	344217711	21	9	9	17	605	66.2	6.37	1.89813e+07
High	1956	EGFR	epidermal growth factor receptor	29725609	11	10	9	18	1210	134.2	6.68	1.88236e+07
High	8450	CUL4B	cullin 4B	121114298	8	8	3	8	913	103.9	7.37	1.87957e+07

## Sheet: IP-MS for GOT1
Table S2-2. GOT1-interacting proteins using MS
Protein FDR Confidence	Gene_ID	Gene_symbol	Description	Accession number	Coverage (%)	Peptides	Unique Peptides	PSMs	AAs	MW (kDa)	calc. pI	Abundance
High	57698	SHTN1	shootin 1	187761324	23	12	12	14	631	71.6	5.33	1.87037e+07
High	83759	RBM4B	RNA binding motif protein 4B	13899354	18	6	5	8	359	40.1	6.74	1.86058e+07
High	11260	XPOT	exportin for tRNA	8051636	21	17	17	20	962	109.9	5.39	1.85928e+07
High	51031	GLOD4	glyoxalase domain containing 4	217330598	27	6	6	8	298	33.2	5.6	1.85385e+07
High	9255	AIMP1	aminoacyl tRNA synthetase complex interacting multifunctional protein 1	215490011	32	8	8	12	336	37	8.65	1.84053e+07
High	10755	GIPC1	GIPC PDZ domain containing family member 1	42544144	14	3	3	3	333	36	6.28	1.83853e+07
High	6576	SLC25A1	solute carrier family 25 member 1	374717343	24	8	8	10	318	35	9.99	1.83404e+07
High	3964	LGALS8	galectin 8	42544193	15	6	6	10	359	40.4	9.01	1.82901e+07
High	5160	PDHA1	pyruvate dehydrogenase E1 subunit alpha 1	291084742	19	8	8	11	428	47.5	8.54	1.82713e+07
High	2805	GOT1	glutamic-oxaloacetic transaminase 1	4504067	54	18	18	90	413	46.2	9.01	1.98235e+08
High	10713	USP39	ubiquitin specific peptidase 39	376319199	18	7	7	11	565	65.3	8.91	1.82424e+07
High	6772	STAT1	signal transducer and activator of transcription 1	6274552	21	12	12	18	750	87.3	6.05	1.82058e+07
High	3105	HLA-A	major histocompatibility complex, class I, A	24797067	18	5	3	7	365	40.8	6	1.81441e+07
High	79784	MYH14	myosin heavy chain 14	224831241	17	31	18	49	2036	231.9	5.6	1.81029e+07
High	7280	TUBB2A	tubulin beta 2A class IIa	4507729	47	22	3	116	445	49.9	4.89	1.80291e+07
High	158	ADSL	adenylosuccinate lyase	4557269	24	8	8	10	484	54.9	7.11	1.80099e+07
High	4069	LYZ	lysozyme	4557894	29	5	5	8	148	16.5	9.16	1.80008e+07
High	8078	USP5	ubiquitin specific peptidase 5	148727331	37	26	26	38	858	95.7	5.03	1.08236e+08
High	950	SCARB2	scavenger receptor class B member 2	5031631	15	6	6	9	478	54.3	5.14	1.79077e+07
High	4199	ME1	malic enzyme 1	4505143	19	9	8	15	572	64.1	6.13	1.78518e+07
High	8106	PABPN1	poly(A) binding protein nuclear 1	4758876	11	3	3	4	306	32.7	5.06	1.77835e+07
High	55573	CDV3	CDV3 homolog	8923710	40	5	5	7	258	27.3	6.4	17736480
High	977	CD151	CD151 molecule (Raph blood group)	87159824	9	3	3	3	253	28.3	7.47	1.77241e+07
High	10787	NCKAP1	NCK associated protein 1	45545411	15	13	13	15	1134	129.4	6.68	1.76966e+07
High	10910	SUGT1	SGT1 homolog, MIS12 kinetochore complex assembly cochaperone	195963398	25	7	7	8	365	41	5.16	1.76636e+07
High	7402	UTRN	utrophin	110611228	7	21	21	23	3433	394.2	5.33	1.76064e+07
High	23367	LARP1	La ribonucleoprotein 1, translational regulator	39725634	14	12	12	14	1019	116.4	9.09	1.74527e+07
High	116496	NIBAN1	niban apoptosis regulator 1	16757970	17	12	12	19	928	103.1	4.78	17385840
High	1432	MAPK14	mitogen-activated protein kinase 14	20986512	14	5	5	6	360	41.3	5.78	1.73128e+07
High	22978	NT5C2	5'-nucleotidase, cytosolic II	197276664	29	11	11	17	561	64.9	6.14	1.72916e+07
High	145264	SERPINA12	serpin family A member 12	27777657	14	7	7	10	414	47.1	9.29	1.72364e+07
High	4288	MKI67	marker of proliferation Ki-67	103472005	8	16	16	19	3256	358.5	9.45	1.72037e+07
High	2	A2M	alpha-2-macroglobulin	66932947	6	8	8	12	1474	163.2	6.42	1.72012e+07
High	23633	KPNA6	karyopherin subunit alpha 6	6912478	19	10	10	13	536	60	4.98	1.71728e+07
High	1384	CRAT	carnitine O-acetyltransferase	21618331	25	13	13	14	626	70.8	8.44	17124884
High	6294	SAFB	scaffold attachment factor B	321267469	10	7	2	8	917	102.8	5.49	1.70631e+07
High	3692	EIF6	eukaryotic translation initiation factor 6	392494084	23	3	3	4	245	26.6	4.68	1.70577e+07
High	10592	SMC2	structural maintenance of chromosomes 2	388240808	17	16	16	16	1197	135.6	8.43	1.69865e+07
High	8350	H3C1	H3 clustered histone 1	4504281	13	3	3	4	136	15.4	11.12	16971046
High	11332	ACOT7	acyl-CoA thioesterase 7	32528282	27	8	8	13	380	41.8	8.54	1.69549e+07
High	1200	TPP1	tripeptidyl peptidase 1	5729770	15	5	5	6	563	61.2	6.48	1.68836e+07
High	10988	METAP2	methionyl aminopeptidase 2	5803092	15	7	7	9	478	52.9	5.82	1.6858e+07
High	6122	RPL3	ribosomal protein L3	4506649	19	7	7	7	403	46.1	10.18	1.68566e+07
High	4905	NSF	N-ethylmaleimide sensitive factor, vesicle fusing ATPase	156564401	20	13	13	14	744	82.5	6.95	1.67864e+07
High	5715	PSMD9	proteasome 26S subunit, non-ATPase 9	18543329	19	4	4	6	223	24.7	6.95	1.67606e+07
High	25813	SAMM50	SAMM50 sorting and assembly machinery component	225543166	28	11	11	16	469	51.9	6.9	1.67225e+07
High	55759	WDR12	WD repeat domain 12	217330644	17	5	5	6	423	47.7	5.9	1.67064e+07
High	11325	DDX42	DEAD-box helicase 42	45446747	13	11	11	14	938	102.9	7.02	1.6651e+07
High	143879	KBTBD3	kelch repeat and BTB domain containing 3	38327518	1	1	1	2	612	69.8	5.35	16649532
High	3611	ILK	integrin linked kinase	62420875	18	8	8	12	452	51.4	8.07	16631017
High	5770	PTPN1	protein tyrosine phosphatase non-receptor type 1	4506289	21	7	7	9	435	49.9	6.27	1.65969e+07
High	3703	STT3A	STT3 oligosaccharyltransferase complex catalytic subunit A	511630715	12	9	7	9	705	80.5	8.07	1.65832e+07
High	9380	GRHPR	glyoxylate and hydroxypyruvate reductase	6912396	28	7	7	9	328	35.6	7.39	1.65641e+07
High	11328	FKBP9	FKBP prolyl isomerase 9	33469985	4	2	2	4	570	63	5.08	16555460
High	6774	STAT3	signal transducer and activator of transcription 3	21618340	23	11	11	11	770	88	6.3	1.64794e+07
High	8508	NIPSNAP1	nipsnap homolog 1	193211616	23	6	4	16	284	33.3	9.31	1.64505e+07
High	1267	CNP	2',3'-cyclic nucleotide 3' phosphodiesterase	94721261	25	10	10	15	421	47.5	9.07	1.64359e+07
High	9318	COPS2	COP9 signalosome subunit 2	219842262	22	10	10	13	450	52.4	5.47	1.63993e+07
High	7153	TOP2A	DNA topoisomerase II alpha	19913406	8	13	8	14	1531	174.3	8.72	1.63625e+07
High	31	ACACA	acetyl-CoA carboxylase alpha	38679960	12	24	24	26	2383	269.8	6.52	1.63437e+07
High	9512	PMPCB	peptidase, mitochondrial processing subunit beta	94538354	24	9	9	12	489	54.3	6.83	1.63246e+07
High	55740	ENAH	ENAH actin regulator	39930375	19	8	8	11	570	63.9	6.43	1.6263e+07
High	7965	AIMP2	aminoacyl tRNA synthetase complex interacting multifunctional protein 2	11125770	23	4	4	5	320	35.3	8.22	1.62166e+07
High	7818	DAP3	death associated protein 3	315434212	25	9	9	11	398	45.5	8.88	1.61609e+07
High	22938	SNW1	SNW domain containing 1	6912676	31	13	13	16	536	61.5	9.52	1.61206e+07
High	7264	GFUS	GDP-L-fucose synthase	4507709	28	7	7	10	321	35.9	6.6	1.61041e+07
High	9181	ARHGEF2	Rho/Rac guanine nucleotide exchange factor 2	253735775	15	12	12	14	986	111.5	7.27	16081824
High	4241	MELTF	melanotransferrin	134244281	19	10	10	14	738	80.2	5.94	1.60265e+07
High	29952	DPP7	dipeptidyl peptidase 7	62420888	18	8	8	12	492	54.3	6.32	1.60217e+07
High	5825	ABCD3	ATP binding cassette subfamily D member 3	4506341	19	11	11	16	659	75.4	9.36	1.60089e+07
High	23392	ECPAS	Ecm29 proteasome adaptor and scaffold	122937211	12	19	19	20	2017	223.6	8.75	1.60078e+07
High	51200	CPA4	carboxypeptidase A4	61743916	15	6	6	9	421	47.3	6.7	1.60052e+07
High	10550	ARL6IP5	ADP ribosylation factor like GTPase 6 interacting protein 5	5453704	28	5	5	8	188	21.6	9.77	1.59931e+07
High	151011	SEPTIN10	septin 10	21945064	18	7	6	12	454	52.6	6.8	1.59862e+07
High	6840	SVIL	supervillin	150417971	38	54	1	94	1788	200.7	6.9	15947010
High	51631	LUC7L2	LUC7 like 2, pre-mRNA splicing factor	116812577	14	6	4	10	392	46.5	10.01	1.59386e+07
High	92483	LDHAL6B	lactate dehydrogenase A like 6B	15082234	6	2	1	6	381	41.9	8.65	15932418
High	4363	ABCC1	ATP binding cassette subfamily C member 1	134142337	12	15	14	17	1531	171.5	7.11	1.57808e+07
High	4436	MSH2	mutS homolog 2	4557761	13	11	11	11	934	104.7	5.77	1.57647e+07
High	5431	POLR2B	RNA polymerase II subunit B	4505941	16	14	14	19	1174	133.8	6.87	1.57579e+07
High	6386	SDCBP	syndecan binding protein	56243522	35	7	7	10	298	32.4	7.53	1.56816e+07
High	5048	PAFAH1B1	platelet activating factor acetylhydrolase 1b regulatory subunit 1	4557741	22	8	8	8	410	46.6	7.37	1.56685e+07
High	8775	NAPA	NSF attachment protein alpha	47933379	35	7	7	12	295	33.2	5.36	1.55928e+07
High	2956	MSH6	mutS homolog 6	4504191	16	16	16	18	1360	152.7	6.9	1.55379e+07
High	5033	P4HA1	prolyl 4-hydroxylase subunit alpha 1	217272849	23	10	10	12	534	61	6.01	1.55293e+07
High	8669	EIF3J	eukaryotic translation initiation factor 3 subunit J	83281438	29	7	7	11	258	29	4.83	1.54827e+07
High	526	ATP6V1B2	ATPase H+ transporting V1 subunit B2	19913428	24	10	10	11	511	56.5	5.81	1.54605e+07
High	9219	MTA2	metastasis associated 1 family member 2	14141170	19	10	9	12	668	75	9.66	1.53997e+07
High	23256	SCFD1	sec1 family domain containing 1	33469966	24	10	10	13	642	72.3	6.27	1.53507e+07
High	23524	SRRM2	serine/arginine repetitive matrix 2	118572613	5	9	9	9	2752	299.4	12.06	1.5344e+07
High	55308	DDX19A	DEAD-box helicase 19A	8922886	26	11	11	14	478	53.9	6.58	1.53285e+07
High	9908	G3BP2	G3BP stress granule assembly factor 2	45359849	26	9	8	16	482	54.1	5.55	1.5287e+07
High	7283	TUBG1	tubulin gamma 1	31543831	25	7	7	9	451	51.1	6.14	1.52763e+07
High	26130	GAPVD1	GTPase activating protein and VPS9 domains 1	51093832	9	11	11	14	1487	166.1	5.21	1.52564e+07
High	56926	NCLN	nicalin	51873031	27	11	11	12	563	62.9	6.89	1.52498e+07
High	1104	RCC1	regulator of chromosome condensation 1	114796644	15	6	6	10	452	48.1	8.16	1.52148e+07
High	10137	RBM12	RNA binding motif protein 12	312032348	12	11	11	14	932	97.3	8.63	15193038
High	10486	CAP2	cyclase associated actin cytoskeleton regulatory protein 2	5453593	27	11	9	13	477	52.8	6.37	1.51455e+07
High	23065	EMC1	ER membrane protein complex subunit 1	22095331	17	12	12	14	993	111.7	7.66	1.51352e+07
High	10915	TCERG1	transcription elongation regulator 1	21327715	8	9	8	12	1098	123.8	8.65	1.51269e+07
High	81542	TMX1	thioredoxin related transmembrane protein 1	151101292	16	4	4	5	280	31.8	4.98	1.51124e+07
High	148362	BROX	BRO1 domain and CAAX motif containing	124244088	23	7	7	9	411	46.4	7.65	1.50389e+07
High	10953	TOMM34	translocase of outer mitochondrial membrane 34	21361356	27	6	6	9	309	34.5	8.98	1.5038e+07
High	9774	BCLAF1	BCL2 associated transcription factor 1	7661958	7	6	6	8	920	106.1	9.98	1.50104e+07
High	3831	KLC1	kinesin light chain 1	194306559	28	12	12	14	618	69.7	5.88	1.4991e+07
High	138046	RALYL	RALY RNA binding protein like	154240692	7	2	2	3	304	33.9	8.87	1.49858e+07
High	8985	PLOD3	procollagen-lysine,2-oxoglutarate 5-dioxygenase 3	4505891	16	10	10	12	738	84.7	6.05	14947159
High	988	CDC5L	cell division cycle 5 like	11067747	17	10	10	13	802	92.2	8.18	1.49332e+07
High	51377	UCHL5	ubiquitin C-terminal hydrolase L5	7706753	24	7	7	14	329	37.6	5.33	1.49225e+07
High	10262	SF3B4	splicing factor 3b subunit 4	5032069	20	5	5	9	424	44.4	8.56	1.49078e+07
High	5184	PEPD	peptidase D	149589008	22	8	8	9	493	54.5	6	1.48957e+07
High	9879	DDX46	DEAD-box helicase 46	41327773	12	12	12	14	1031	117.3	9.29	1.48914e+07
High	25940	FAM98A	family with sequence similarity 98 member A	56699482	10	4	4	7	518	55.2	8.95	1.48745e+07
High	7168	TPM1	tropomyosin 1	63252904	69	35	5	105	245	28.4	4.77	1.48468e+07
High	10656	KHDRBS3	KH RNA binding domain containing, signal transduction associated 3	5730073	16	8	4	30	346	38.8	7.61	1.48219e+07
High	1786	DNMT1	DNA methyltransferase 1	195927037	4	6	6	6	1632	184.7	7.85	1.48026e+07
High	60681	FKBP10	FKBP prolyl isomerase 10	192448443	16	9	9	10	582	64.2	5.62	1.47991e+07
High	7360	UGP2	UDP-glucose pyrophosphorylase 2	48255968	25	9	9	13	497	55.6	7.88	1.47005e+07
High	79869	CPSF7	cleavage and polyadenylation specific factor 7	217035102	15	7	7	9	514	56.3	8.87	1.46986e+07
High	2048	EPHB2	EPH receptor B2	21396504	1	2	1	2	987	110	5.71	14684553
High	25902	MTHFD1L	methylenetetrahydrofolate dehydrogenase (NADP+ dependent) 1 like	337756501	15	12	11	14	979	105.8	8.06	1.46569e+07
High	10111	RAD50	RAD50 double strand break repair protein	19924129	9	11	11	12	1312	153.8	6.89	1.46282e+07
High	35	ACADS	acyl-CoA dehydrogenase short chain	4557233	18	6	6	11	412	44.3	7.99	1.45005e+07
High	9217	VAPB	VAMP associated protein B and C	4759302	23	7	6	8	243	27.2	7.3	1.44957e+07
High	8803	SUCLA2	succinate-CoA ligase ADP-forming subunit beta	11321583	17	7	7	8	463	50.3	7.42	1.44668e+07
High	3712	IVD	isovaleryl-CoA dehydrogenase	226958412	13	5	5	6	426	46.6	8.05	1.43809e+07
High	5050	PAFAH1B3	platelet activating factor acetylhydrolase 1b catalytic subunit 3	225543099	35	7	7	9	231	25.7	6.84	1.43752e+07
High	8836	GGH	gamma-glutamyl hydrolase	4503987	24	7	7	11	318	35.9	7.11	14303365
High	3420	IDH3B	isocitrate dehydrogenase (NAD(+)) 3 non-catalytic subunit beta	28178821	24	8	8	9	385	42.2	8.46	1.42628e+07
High	57486	NLN	neurolysin	14149738	19	11	11	11	704	80.6	6.64	1.42609e+07
High	1459	CSNK2A2	casein kinase 2 alpha 2	4503097	26	9	9	10	350	41.2	8.56	1.424e+07
High	427	ASAH1	N-acylsphingosine amidohydrolase 1	189011546	15	5	5	7	411	46.5	7.85	1.4133e+07
High	9060	PAPSS2	3'-phosphoadenosine 5'-phosphosulfate synthase 2	62912492	25	14	14	16	619	69.9	8.03	1.40452e+07
High	7353	UFD1	ubiquitin recognition factor in ER associated degradation 1	29501813	25	6	6	9	307	34.5	6.7	1.3986e+07
High	1737	DLAT	dihydrolipoamide S-acetyltransferase	31711992	11	6	6	6	647	69	7.84	1.39771e+07
High	4301	AFDN	afadin, adherens junction formation factor	333108224	8	13	13	14	1743	197.5	6.54	1.39632e+07
High	23560	GTPBP4	GTP binding protein 4	55953087	17	10	10	12	634	73.9	9.5	1.39538e+07
High	58490	RPRD1B	regulation of nuclear pre-mRNA domain containing 1B	11034845	33	7	7	8	326	36.9	5.97	1.39531e+07
High	9416	DDX23	DEAD-box helicase 23	41327771	12	11	11	11	820	95.5	9.55	1.39347e+07
High	4928	NUP98	nucleoporin 98 and 96 precursor	21264365	9	13	13	15	1800	195.7	6.37	1.38916e+07
High	23513	SCRIB	scribble planar cell polarity protein	355390313	12	15	15	15	1655	177.6	5.1	1.37962e+07
High	55666	NPLOC4	NPL4 homolog, ubiquitin recognition factor	157426879	14	8	8	9	608	68.1	6.38	13737604
High	4705	NDUFA10	NADH:ubiquinone oxidoreductase subunit A10	4758768	16	4	4	5	355	40.7	8.48	1.36825e+07
High	23042	PDXDC1	pyridoxal dependent decarboxylase domain containing 1	190341074	10	5	5	6	788	86.7	5.38	1.36543e+07
High	8907	AP1M1	adaptor related protein complex 1 subunit mu 1	194473724	23	7	7	9	435	49.8	7.61	1.36025e+07
High	1004	CDH6	cadherin 6	4826673	10	7	7	10	790	88.3	4.93	1.35913e+07
High	81611	ANP32E	acidic nuclear phosphoprotein 32 family member E	13569879	12	3	3	6	268	30.7	3.85	1.35857e+07
High	55226	NAT10	N-acetyltransferase 10	221316723	14	11	11	12	1025	115.6	8.27	1.35797e+07
High	8301	PICALM	phosphatidylinositol binding clathrin assembly protein	56788366	15	6	6	8	652	70.7	7.9	1.35744e+07
High	27131	SNX5	sorting nexin 5	23111047	21	7	7	9	404	46.8	6.76	13553350
High	9747	TCAF1	TRPM8 channel associated factor 1	7662276	10	9	9	12	921	102.1	6.54	1.35462e+07
High	445582	POTEE	POTE ankyrin domain family member E	134133226	12	11	4	183	1075	121.3	6.2	1.35455e+07
High	253943	YTHDF3	YTH N6-methyladenosine RNA binding protein F3	481026557	17	9	4	11	588	64.5	8.24	1.34917e+07
High	5049	PAFAH1B2	platelet activating factor acetylhydrolase 1b catalytic subunit 2	4505585	20	3	3	3	229	25.6	5.92	13478159
High	7127	TNFAIP2	TNF alpha induced protein 2	26051240	28	13	13	17	654	72.6	6.46	1.34485e+07
High	4343	MOV10	Mov10 RISC complex RNA helicase	194272168	10	9	9	10	1003	113.6	8.82	1.33954e+07
High	118	ADD1	adducin 1	29826321	20	9	8	10	768	84.3	5.96	1.33949e+07
High	55163	PNPO	pyridoxamine 5'-phosphate oxidase	8922498	25	4	4	7	261	30	7.06	1.33664e+07
High	8454	CUL1	cullin 1	32307161	19	12	12	15	776	89.6	8	1.33212e+07
High	22826	DNAJC8	DnaJ heat shock protein family (Hsp40) member C8	112293277	38	7	7	8	253	29.8	9.06	1.33098e+07
High	54927	CHCHD3	coiled-coil-helix-coiled-coil-helix domain containing 3	8923390	15	4	4	5	227	26.1	8.28	13236736
High	6626	SNRPA	small nuclear ribonucleoprotein polypeptide A	4759156	21	4	3	11	282	31.3	9.83	1.32117e+07
High	2026	ENO2	enolase 2	5803011	33	9	7	20	434	47.2	5.03	1.32089e+07
High	2184	FAH	fumarylacetoacetate hydrolase	4557587	27	8	8	8	419	46.3	6.95	1.31977e+07
High	6942	TCF20	transcription factor 20	31652244	1	1	1	2	1960	211.6	9.04	13181705
High	162	AP1B1	adaptor related protein complex 1 subunit beta 1	260436862	22	20	8	32	949	104.5	5.06	1.31332e+07
High	2934	GSN	gelsolin	189083778	35	21	1	39	731	80.6	5.85	1.31134e+07
High	6641	SNTB1	syntrophin beta 1	11321640	18	9	8	12	538	58	8.63	1.31106e+07
High	25920	NELFB	negative elongation factor complex member B	20070260	15	8	8	10	580	65.7	6.13	1.31019e+07
High	2778	GNAS	GNAS complex locus	117938759	6	6	6	7	1037	111	5.03	1.30401e+07
High	3920	LAMP2	lysosomal associated membrane protein 2	169790833	5	2	2	3	411	45.1	5.91	12996554
High	10939	AFG3L2	AFG3 like matrix AAA peptidase subunit 2	300192933	11	10	9	11	797	88.5	8.66	1.29608e+07
High	2729	GCLC	glutamate-cysteine ligase catalytic subunit	4557625	17	8	8	11	637	72.7	6.09	1.29412e+07
High	143	PARP4	poly(ADP-ribose) polymerase family member 4	112789550	6	10	10	10	1724	192.5	5.66	1.29335e+07
High	92714	ARRDC1	arrestin domain containing 1	22748653	8	3	3	3	433	46	7.02	1.29331e+07
High	55742	PARVA	parvin alpha	315583337	24	9	9	9	412	46.6	8.4	1.29298e+07
High	4967	OGDH	oxoglutarate dehydrogenase	51873036	13	9	9	11	1023	115.9	6.86	1.29288e+07
High	4088	SMAD3	SMAD family member 3	5174513	12	5	5	7	425	48.1	7.15	1.29178e+07
High	1781	DYNC1I2	dynein cytoplasmic 1 intermediate chain 2	422398885	21	9	9	13	638	71.4	5.2	1.29026e+07
High	23564	DDAH2	dimethylarginine dimethylaminohydrolase 2	7524354	34	7	6	9	285	29.6	6.01	1.28974e+07
High	9868	TOMM70	translocase of outer mitochondrial membrane 70	54607135	12	6	6	9	608	67.4	7.12	1.2849e+07
High	5536	PPP5C	protein phosphatase 5 catalytic subunit	5453958	19	8	8	9	499	56.8	6.28	1.28262e+07
High	54477	PLEKHA5	pleckstrin homology domain containing A5	374349211	13	11	11	12	1282	146.8	7.65	1.27572e+07
High	51097	SCCPDH	saccharopine dehydrogenase (putative)	55770836	10	4	4	5	429	47.1	9.14	1.27397e+07
High	22894	DIS3	DIS3 homolog, exosome endoribonuclease and 3'-5' exoribonuclease	190014623	14	11	11	13	958	108.9	7.14	1.26935e+07
High	9991	PTBP3	polypyrimidine tract binding protein 3	349732192	26	10	7	13	558	60.4	9.19	1.26763e+07
High	85476	GFM1	G elongation factor mitochondrial 1	18390331	9	6	6	7	751	83.4	7.01	1.26571e+07
High	9631	NUP155	nucleoporin 155	24430149	10	12	12	14	1391	155.1	6.16	1.26403e+07
High	26528	DAZAP1	DAZ associated protein 1	25470886	12	3	3	5	407	43.4	8.56	12598143
High	4723	NDUFV1	NADH:ubiquinone oxidoreductase core subunit V1	20149568	22	8	8	10	464	50.8	8.21	1.25916e+07
High	23517	MTREX	Mtr4 exosome RNA helicase	193211480	14	11	11	15	1042	117.7	6.52	1.25886e+07
High	3033	HADH	hydroxyacyl-CoA dehydrogenase	296179427	36	8	8	8	331	36	8.53	1.2585e+07
High	23597	ACOT9	acyl-CoA thioesterase 9	81295407	15	7	7	9	448	50.8	8.53	1.25485e+07
High	25814	ATXN10	ataxin 10	7106299	24	10	10	12	475	53.5	5.25	1.25145e+07
High	1000	CDH2	cadherin 2	14589889	10	7	7	9	906	99.7	4.81	1.25082e+07
High	64423	INF2	inverted formin 2	149999380	14	16	16	18	1249	135.5	5.38	1.23866e+07
High	10528	NOP56	NOP56 ribonucleoprotein	32483374	21	10	10	15	594	66	9.19	1.23718e+07
High	23384	SPECC1L	sperm antigen with calponin homology and coiled-coil domains 1 like	513788261	17	14	14	15	1117	124.5	5.76	1.23188e+07
High	54187	NANS	N-acetylneuraminate synthase	12056473	21	6	6	8	359	40.3	6.74	1.22737e+07
High	629	CFB	complement factor B	67782358	8	5	5	5	764	85.5	7.06	1.22549e+07
High	6470	SHMT1	serine hydroxymethyltransferase 1	22547186	16	6	5	9	483	53	7.71	1.22403e+07
High	26003	GORASP2	golgi reassembly stacking protein 2	29826294	23	7	7	16	452	47.1	4.82	1.22266e+07
High	1155	TBCB	tubulin folding cofactor B	50428925	19	5	5	6	244	27.3	5.15	1.22186e+07
High	10611	PDLIM5	PDZ and LIM domain 5	374092020	20	9	9	11	596	63.9	8.21	1.22081e+07
High	5781	PTPN11	protein tyrosine phosphatase non-receptor type 11	33356177	20	9	9	11	593	68	7.3	1.21918e+07
High	9045	RPL14	ribosomal protein L14	78000183	18	4	4	6	215	23.4	10.93	1.21508e+07
High	84364	ARFGAP2	ADP ribosylation factor GTPase activating protein 2	31543983	14	6	5	7	521	56.7	7.99	1.21387e+07
High	5836	PYGL	glycogen phosphorylase L	71037379	20	17	10	24	847	97.1	7.17	1.21304e+07
High	10763	NES	nestin	38176300	11	14	14	16	1621	177.3	4.36	1.21303e+07
High	58517	RBM25	RNA binding motif protein 25	55741709	9	7	7	8	843	100.1	6.32	1.20652e+07
High	242	ALOX12B	arachidonate 12-lipoxygenase, 12R type	4502053	19	11	11	12	701	80.3	7.64	1.20383e+07
High	9972	NUP153	nucleoporin 153	503774352	7	8	8	9	1506	157.2	8.84	1.19587e+07
High	28969	BZW2	basic leucine zipper and W2 domains 2	229577398	23	10	8	16	419	48.1	6.68	11914439
High	29956	CERS2	ceramide synthase 2	32455256	7	2	2	4	380	44.8	8.98	1.19084e+07
High	1475	CSTA	cystatin A	4885165	48	4	4	4	98	11	5.5	11843333
High	58477	SRPRB	SRP receptor subunit beta	284795266	23	5	5	7	271	29.7	9.04	1.18181e+07
High	55037	PTCD3	pentatricopeptide repeat domain 3	38683855	11	7	7	10	689	78.5	6.42	1.17986e+07
High	54517	PUS7	pseudouridine synthase 7	50727002	24	11	11	13	661	75	6.37	1.1795e+07
High	27250	PDCD4	programmed cell death 4	21735596	24	9	9	11	469	51.7	5.21	1.17733e+07
High	4240	MFGE8	milk fat globule EGF and factor V/VIII domain containing	167830475	20	6	6	6	387	43.1	8.15	1.17404e+07
High	8030	CCDC6	coiled-coil domain containing 6	46852390	19	8	8	12	474	53.3	7.34	1.16942e+07
High	22930	RAB3GAP1	RAB3 GTPase activating protein catalytic subunit 1	289547212	9	7	7	7	988	111.2	5.45	1.16788e+07
High	5004	ORM1	orosomucoid 1	167857790	17	3	2	5	201	23.5	5.11	1.1678e+07
High	388698	FLG2	filaggrin 2	62122917	5	5	5	6	2391	247.9	8.31	1.15768e+07
High	113675	SDSL	serine dehydratase like	19923959	14	4	4	4	329	34.7	6.89	1.15702e+07
High	6132	RPL8	ribosomal protein L8	15431306	10	3	3	3	257	28	11.03	1.15686e+07
High	5929	RBBP5	RB binding protein 5, histone lysine methyltransferase complex subunit	53759148	11	5	5	5	538	59.1	5.1	1.15221e+07
High	4154	MBNL1	muscleblind like splicing regulator 1	46411166	6	3	2	3	388	41.8	8.9	11519853
High	667	DST	dystonin	4502443	3	6	1	8	2649	306.6	6.32	11477510
High	7273	TTN	titin	388998877	0	4	2	5	35990	3992	6.39	1.14735e+07
High	8175	SF3A2	splicing factor 3a subunit 2	21361376	14	7	7	10	464	49.2	9.64	1.14565e+07
High	22929	SEPHS1	selenophosphate synthetase 1	24797148	32	7	7	10	392	42.9	5.97	11455229
High	1487	CTBP1	C-terminal binding protein 1	4557497	18	7	6	9	440	47.5	6.77	1.1441e+07
High	4925	NUCB2	nucleobindin 2	4826870	20	7	7	8	420	50.2	5.12	1.14122e+07
High	201595	STT3B	STT3 oligosaccharyltransferase complex catalytic subunit B	30578410	9	8	6	9	826	93.6	8.91	1.13828e+07
High	23022	PALLD	palladin, cytoskeletal associated protein	260656032	10	7	7	9	777	85.8	6.89	1.13436e+07
High	100529144	CORO7-PAM16	CORO7-PAM16 readthrough	319918873	10	7	7	7	1048	114.1	6.33	1.13343e+07
High	9100	USP10	ubiquitin specific peptidase 10	440918695	18	9	9	12	802	87.5	5.27	1.13311e+07
High	51280	GOLM1	golgi membrane protein 1	29550850	9	4	4	4	401	45.3	4.97	1.13206e+07
High	6136	RPL12	ribosomal protein L12	4506597	15	2	2	2	165	17.8	9.42	11311863
High	203447	NRK	Nik related kinase	118600963	1	2	2	2	1582	178.4	6.33	11304259
High	1595	CYP51A1	cytochrome P450 family 51 subfamily A member 1	4503243	26	10	10	12	509	57.2	8.53	1.12066e+07
High	10558	SPTLC1	serine palmitoyltransferase long chain base subunit 1	5454084	18	6	6	7	473	52.7	6.01	11205260
High	57532	NUFIP2	nuclear FMR1 interacting protein 2	32698730	14	6	6	8	695	76.1	8.7	1.11939e+07
High	10569	SLU7	SLU7 homolog, splicing factor	27477111	8	3	3	3	586	68.3	7.14	11190665
High	5275	SERPINB13	serpin family B member 13	8393956	22	7	7	9	391	44.2	5.71	1.11571e+07
High	29927	SEC61A1	SEC61 translocon subunit alpha 1	7019415	13	5	5	6	476	52.2	8.06	1.11489e+07
High	4012	LNPEP	leucyl and cystinyl aminopeptidase	61742777	13	11	11	12	1025	117.3	5.73	1.11207e+07
High	8540	AGPS	alkylglycerone phosphate synthase	4501993	16	7	7	8	658	72.9	7.34	1.10946e+07
High	10523	CHERP	calcium homeostasis endoplasmic reticulum protein	119226260	8	6	6	9	916	103.6	9.04	1.10766e+07
High	23277	CLUH	clustered mitochondria homolog	87162455	7	9	9	12	1309	146.6	6.13	1.10323e+07
High	56945	MRPS22	mitochondrial ribosomal protein S22	9910244	21	8	8	9	360	41.3	7.9	1.10311e+07
High	51602	NOP58	NOP58 ribonucleoprotein	7706254	19	7	7	12	529	59.5	8.92	1.10165e+07
High	93663	ARHGAP18	Rho GTPase activating protein 18	39932589	10	7	7	8	663	74.9	6.44	11012370
High	80155	NAA15	N-alpha-acetyltransferase 15, NatA auxiliary subunit	17149828	15	11	9	14	866	101.2	7.42	1.09992e+07
High	23244	PDS5A	PDS5 cohesin associated factor A	155030216	11	11	9	13	1337	150.7	7.91	1.09935e+07
High	51706	CYB5R1	cytochrome b5 reductase 1	49574502	23	6	6	6	305	34.1	9.38	1.09791e+07
High	5813	PURA	purine rich element binding protein A	5032007	17	5	5	6	322	34.9	6.44	10953608
High	8710	SERPINB7	serpin family B member 7	387912530	12	4	4	4	380	42.9	6.8	1.09048e+07
High	55313	CPPED1	calcineurin like phosphoesterase domain containing 1	153251270	17	5	5	5	314	35.5	6.2	1.08827e+07
High	5096	PCCB	propionyl-CoA carboxylase subunit beta	295821216	8	4	4	4	559	60.5	7.24	10877856
High	54928	BPNT2	3'(2'), 5'-bisphosphate nucleotidase 2	157388900	11	5	5	7	359	38.7	6.86	1.08317e+07
High	6601	SMARCC2	SWI/SNF related, matrix associated, actin dependent regulator of chromatin subfamily c member 2	21237805	7	8	4	8	1214	132.8	5.69	10777015
High	2182	ACSL4	acyl-CoA synthetase long chain family member 4	12669909	11	7	5	9	711	79.1	8.38	10765211
High	8480	RAE1	ribonucleic acid export 1	62739173	21	7	7	9	368	40.9	7.83	1.07592e+07
High	4589	MUC7	mucin 7, secreted	222418649	7	2	2	7	377	39.1	8.78	1.07342e+07
High	91663	MYADM	myeloid associated differentiation marker	66932929	12	3	3	6	322	35.3	8.15	1.07331e+07
High	5074	PAWR	pro-apoptotic WT1 regulator	55769533	25	5	5	6	340	36.5	5.41	1.07287e+07
High	174	AFP	alpha fetoprotein	4501989	2	2	2	3	609	68.6	5.68	10702672
High	10469	TIMM44	translocase of inner mitochondrial membrane 44	33636719	18	7	7	9	452	51.3	8.32	1.06696e+07
High	79709	COLGALT1	collagen beta(1-O)galactosyltransferase 1	31377697	14	9	9	10	622	71.6	7.31	1.06458e+07
High	9943	OXSR1	oxidative stress responsive kinase 1	4826878	15	7	7	9	527	58	6.43	1.06439e+07
High	133619	PRRC1	proline rich coiled-coil 1	18677735	13	6	6	6	445	46.7	5.83	1.05988e+07
High	1468	SLC25A10	solute carrier family 25 member 10	401461821	25	6	6	8	296	32.1	9.35	1.05731e+07
High	29767	TMOD2	tropomodulin 2	7657647	17	5	4	7	351	39.6	5.27	1.0559e+07
High	6251	RSU1	Ras suppressor protein 1	6912638	33	6	6	7	277	31.5	8.65	1.05518e+07
High	10848	PPP1R13L	protein phosphatase 1 regulatory subunit 13 like	215820635	5	3	3	3	828	89	6.81	1.0546e+07
High	10066	SCAMP2	secretory carrier membrane protein 2	5730031	14	3	3	5	329	36.6	6.1	10484703
High	51559	NT5DC3	5'-nucleotidase domain containing 3	72534692	18	11	11	12	548	63.4	8.31	10479500
High	10614	HEXIM1	HEXIM P-TEFb complex subunit 1	5453682	25	7	7	7	359	40.6	4.89	1.04708e+07
High	10054	UBA2	ubiquitin like modifier activating enzyme 2	4885649	14	8	8	10	640	71.2	5.29	1.04582e+07
High	6714	SRC	SRC proto-oncogene, non-receptor tyrosine kinase	38202217	18	9	6	10	536	59.8	7.42	1.04376e+07
High	10314	LANCL1	LanC like glutathione S-transferase 1	212274477	10	4	4	5	399	45.3	7.75	1.0423e+07
High	4644	MYO5A	myosin VA	215982791	6	10	8	10	1855	215.3	8.48	1.03874e+07
High	7150	TOP1	DNA topoisomerase I	11225260	9	7	7	8	765	90.7	9.31	1.03869e+07
High	51324	SPG21	SPG21 abhydrolase domain containing, maspardin	189217845	12	4	4	4	308	34.9	6.28	1.03491e+07
High	22985	ACIN1	apoptotic chromatin condensation inducer 1	7662238	5	5	5	6	1341	151.8	6.43	1.03346e+07
High	27430	MAT2B	methionine adenosyltransferase 2 non-catalytic beta subunit	11034825	28	6	6	9	334	37.5	7.36	1.03319e+07
High	79751	SLC25A22	solute carrier family 25 member 22	300796991	30	7	7	8	323	34.4	9.29	1.02606e+07
High	126353	MISP	mitotic spindle positioning	27735067	13	7	7	8	679	75.3	6.83	1.0248e+07
High	30846	EHD2	EH domain containing 2	21361462	19	10	7	14	543	61.1	6.46	1.02467e+07
High	5538	PPT1	palmitoyl-protein thioesterase 1	4506031	24	6	6	9	306	34.2	6.52	1.02398e+07
High	64847	SPATA20	spermatogenesis associated 20	31542723	11	9	9	9	802	89.7	7.81	1.02254e+07
High	5723	PSPH	phosphoserine phosphatase	46249388	19	4	4	6	225	25	5.69	1.02175e+07
High	9130	FAM50A	family with sequence similarity 50 member A	4758220	15	4	4	6	339	40.2	6.83	1.02127e+07
High	55127	HEATR1	HEAT repeat containing 1	73695475	9	18	18	20	2144	242.2	6.54	1.01973e+07
High	3073	HEXA	hexosaminidase subunit alpha	189181666	18	9	9	13	529	60.7	5.16	1.01873e+07
High	210	ALAD	aminolevulinate dehydratase	189083849	14	3	3	4	330	36.3	6.79	1.01796e+07
High	6510	SLC1A5	solute carrier family 1 member 5	5032093	12	5	5	5	541	56.6	5.48	1.01732e+07
High	6949	TCOF1	treacle ribosome biogenesis factor 1	207113160	4	5	5	6	1488	152	9.04	1.01458e+07
High	10067	SCAMP3	secretory carrier membrane protein 3	16445419	17	4	4	6	347	38.3	7.64	1.0132e+07
High	6279	S100A8	S100 calcium binding protein A8	21614544	41	5	5	7	93	10.8	7.03	1.01231e+07
High	23165	NUP205	nucleoporin 205	57634534	7	12	12	13	2012	227.8	6.21	1.01054e+07
High	26985	AP3M1	adaptor related protein complex 3 subunit mu 1	46370095	24	8	8	12	418	46.9	6.93	1.00999e+07
High	64787	EPS8L2	EPS8 like 2	21264616	19	9	9	13	715	80.6	6.84	1.00787e+07
High	760	CA2	carbonic anhydrase 2	4557395	22	4	4	4	260	29.2	7.4	1.00536e+07
High	10051	SMC4	structural maintenance of chromosomes 4	50658065	10	12	12	14	1288	147.1	6.79	1.00501e+07
High	30968	STOML2	stomatin like 2	7305503	30	6	6	6	356	38.5	7.39	9.92434e+06
High	10075	HUWE1	HECT, UBA and WWE domain containing E3 ubiquitin protein ligase 1	61676188	0	2	2	2	4374	481.6	5.22	9.9237e+06
High	57019	CIAPIN1	cytokine induced apoptosis inhibitor 1	89274169	22	5	5	7	312	33.6	5.62	9.90497e+06
High	23085	ERC1	ELKS/RAB6-interacting/CAST family member 1	38045898	5	5	5	5	1116	128	5.97	9.88662e+06
High	23581	CASP14	caspase 14	6912286	26	7	7	8	242	27.7	5.58	9.88149e+06
High	8239	USP9X	ubiquitin specific peptidase 9 X-linked	145309309	5	11	11	11	2570	292.1	5.8	9.87812e+06
High	7756	ZNF207	zinc finger protein 207	148612835	7	4	4	4	494	52.7	9.1	9.87768e+06
High	79789	CLMN	calmin	19923599	11	9	9	11	1002	111.6	4.94	9.86658e+06
High	10102	TSFM	Ts translation elongation factor, mitochondrial	171846268	39	7	7	8	325	35.4	8.38	9.85885e+06
High	9733	SART3	spliceosome associated factor 3, U4/U6 recycling protein	7661952	9	9	9	10	963	109.9	5.57	9.85781e+06
High	5471	PPAT	phosphoribosyl pyrophosphate amidotransferase	29570798	14	6	6	6	517	57.4	6.76	9.83335e+06
High	1368	CPM	carboxypeptidase M	53832021	13	6	6	8	443	50.5	7.36	9.82095e+06
High	10163	WASF2	WASP family member 2	11386183	15	6	6	8	498	54.3	5.53	9.82052e+06
High	6642	SNX1	sorting nexin 1	339409190	17	8	7	11	557	63	5.48	9.80206e+06
High	4361	MRE11	MRE11 homolog, double strand break repair nuclease	5031923	13	7	7	9	708	80.5	5.9	9777757
High	5550	PREP	prolyl endopeptidase	41349456	14	9	9	12	710	80.6	5.86	9.73811e+06
High	56647	BCCIP	BRCA2 and CDKN1A interacting protein	7706581	12	3	3	3	322	36.2	4.69	9.71444e+06
High	359948	IRF2BP2	interferon regulatory factor 2 binding protein 2	116734704	20	6	6	7	587	61	8.69	9.69834e+06
High	64710	NUCKS1	nuclear casein kinase and cyclin dependent kinase substrate 1	56118310	5	2	2	2	243	27.3	5.08	9656637
High	129401	NUP35	nucleoporin 35	31982904	10	2	2	2	326	34.8	9.09	9.6273e+06
High	51154	MRTO4	MRT4 homolog, ribosome maturation factor	18490987	21	5	5	6	239	27.5	8.29	9.61714e+06
High	4839	NOP2	NOP2 nucleolar protein	385198061	7	5	5	6	845	92.8	9.19	9.60296e+06
High	7343	UBTF	upstream binding transcription factor	7657671	12	8	8	8	764	89.4	5.81	9.5986e+06
High	10257	ABCC4	ATP binding cassette subfamily C member 4	157502201	11	13	13	15	1325	149.4	8.19	9597269
High	8615	USO1	USO1 vesicle transport factor	4505541	9	7	7	8	962	107.8	4.91	9.5941e+06
High	23385	NCSTN	nicastrin	24638433	7	5	5	6	709	78.4	5.99	9.56616e+06
High	55749	CCAR1	cell division cycle and apoptosis regulator 1	46852388	7	8	8	9	1150	132.7	5.76	9.55123e+06
High	8428	STK24	serine/threonine kinase 24	20070158	16	7	7	9	443	49.3	5.69	9.54606e+06
High	51534	VTA1	vesicle trafficking 1	21361741	20	5	5	7	307	33.9	6.29	9.54541e+06
High	64077	LHPP	phospholysine phosphohistidine inorganic pyrophosphate phosphatase	269847098	8	1	1	1	270	29.1	6.15	9543529
High	9805	SCRN1	secernin 1	224465190	15	6	5	7	434	48.7	4.78	9.53803e+06
High	2744	GLS	glutaminase	156104878	18	8	8	8	669	73.4	7.77	9.53734e+06
High	65985	AACS	acetoacetyl-CoA synthetase	31982927	10	6	6	7	672	75.1	6.24	9.52127e+06
High	5493	PPL	periplakin	45439327	9	14	14	14	1756	204.6	5.58	9.50946e+06
High	6723	SRM	spermidine synthase	63253298	18	5	5	8	302	33.8	5.49	9.41963e+06
High	57470	LRRC47	leucine rich repeat containing 47	24308207	14	6	6	9	583	63.4	8.28	9.41195e+06
High	26073	POLDIP2	DNA polymerase delta interacting protein 2	7661672	29	7	7	8	368	42	8.63	9.39802e+06
High	23705	CADM1	cell adhesion molecule 1	148664190	20	6	6	7	442	48.5	5.07	9.38813e+06
High	57130	ATP13A1	ATPase 13A1	170016077	11	12	12	12	1204	132.9	8.13	9.38043e+06
High	56889	TM9SF3	transmembrane 9 superfamily member 3	190194386	10	5	5	7	589	67.8	7.21	9.37714e+06
High	7205	TRIP6	thyroid hormone receptor interactor 6	91208423	19	6	6	7	476	50.3	7.37	9.37604e+06
High	55161	TMEM33	transmembrane protein 33	224589127	19	5	5	8	247	28	9.7	9.37527e+06
High	2273	FHL1	four and a half LIM domains 1	228480209	10	3	3	5	309	35	8.32	9.37022e+06
High	9761	MLEC	malectin	7661948	19	5	5	5	292	32.2	5.41	9360828
High	128	ADH5	alcohol dehydrogenase 5 (class III), chi polypeptide	71565154	16	5	5	6	374	39.7	7.49	9.34879e+06
High	6117	RPA1	replication protein A1	4506583	27	12	12	12	616	68.1	7.21	9.32748e+06
High	2773	GNAI3	G protein subunit alpha i3	5729850	21	6	3	12	354	40.5	5.69	9.31004e+06
High	9444	QKI	QKI, KH domain containing RNA binding	45827706	27	6	6	12	341	37.6	8.56	9.30202e+06
High	130589	GALM	galactose mutarotase	20270355	21	6	6	7	342	37.7	6.65	9.27057e+06
High	57122	NUP107	nucleoporin 107	9966881	12	9	9	12	925	106.3	5.43	9259379
High	29920	PYCR2	pyrroline-5-carboxylate reductase 2	21361454	23	6	6	8	320	33.6	7.77	9.18857e+06
High	65125	WNK1	WNK lysine deficient protein kinase 1	296939600	2	5	5	7	2642	279.5	6.28	9.17898e+06
High	3796	KIF2A	kinesin family member 2A	148612849	14	10	10	12	744	84	6.37	9.15403e+06
High	9584	RBM39	RNA binding motif protein 39	35493811	16	6	6	12	530	59.3	10.1	9.12108e+06
High	23107	MRPS27	mitochondrial ribosomal protein S27	186928850	22	7	7	7	414	47.6	6.18	9118302
High	51400	PPME1	protein phosphatase methylesterase 1	409971401	16	6	6	6	400	43.8	5.85	9.11415e+06
High	23378	RRP8	ribosomal RNA processing 8	12758125	6	2	2	2	456	50.7	9.42	9.09698e+06
High	4643	MYO1E	myosin IE	55956916	8	7	7	8	1108	127	8.92	9.06686e+06
High	8991	SELENBP1	selenium binding protein 1	385137130	14	6	6	6	514	56.8	6.48	9.03738e+06
High	2036	EPB41L1	erythrocyte membrane protein band 4.1 like 1	30061489	14	10	8	13	881	98.4	5.62	9.01175e+06
High	51119	SBDS	SBDS ribosome maturation factor	28416940	15	4	4	5	250	28.7	8.75	8.99397e+06
High	26007	TKFC	triokinase and FMN cyclase	20149621	14	6	6	10	575	58.9	7.49	8.97528e+06
High	84959	UBASH3B	ubiquitin associated and SH3 domain containing B	24497612	12	7	7	8	649	72.6	6.93	8.93955e+06
High	22907	DHX30	DExH-box helicase 30	20336294	10	10	10	12	1194	133.9	8.78	8.93423e+06
High	11051	NUDT21	nudix hydrolase 21	5901926	24	5	5	5	227	26.2	8.82	8.92612e+06
High	9578	CDC42BPB	CDC42 binding protein kinase beta	115527097	8	11	9	13	1711	194.2	6.37	8.91413e+06
High	9329	GTF3C4	general transcription factor IIIC subunit 4	156119605	9	7	7	7	822	91.9	6.65	8.88707e+06
High	5055	SERPINB2	serpin family B member 2	219689110	9	4	4	5	415	46.6	5.63	8.86765e+06
High	5982	RFC2	replication factor C subunit 2	31563534	26	6	6	7	354	39.1	6.44	8.85246e+06
High	5318	PKP2	plakophilin 2	148664226	8	6	6	6	881	97.4	9.33	8.84555e+06
High	55920	RCC2	regulator of chromosome condensation 2	209969703	12	7	7	9	522	56	8.78	8.84232e+06
High	36	ACADSB	acyl-CoA dehydrogenase short/branched chain	4501859	20	6	6	7	432	47.5	6.99	8.8175e+06
High	51035	UBXN1	UBX domain protein 1	21361517	18	4	4	5	312	35.1	5.35	8.7999e+06
High	9748	SLK	STE20 like kinase	41281453	9	9	9	10	1235	142.6	5.15	8.73166e+06
High	6396	SEC13	SEC13 homolog, nuclear pore and COPII coat complex component	34335134	14	3	3	7	322	35.5	5.48	8726268
High	100526737	RBM14-RBM4	RBM14-RBM4 readthrough	311771545	24	6	2	15	339	37	8.48	8.7207e+06
High	5573	PRKAR1A	protein kinase cAMP-dependent type I regulatory subunit alpha	510025468	12	4	4	8	381	43	5.35	8.69963e+06
High	23549	DNPEP	aspartyl aminopeptidase	156416028	22	8	8	9	485	53.4	7.58	8.6996e+06
High	55746	NUP133	nucleoporin 133	26051235	10	7	7	7	1156	128.9	5.1	8.69402e+06
High	51138	COPS4	COP9 signalosome subunit 4	38373690	28	8	8	10	406	46.2	5.83	8.67834e+06
High	57132	CHMP1B	charged multivesicular body protein 1B	31542306	14	4	4	4	199	22.1	8.1	8.67143e+06
High	6513	SLC2A1	solute carrier family 2 member 1	166795299	5	4	4	5	492	54	8.72	8.67093e+06
High	6731	SRP72	signal recognition particle 72	109638749	18	9	9	12	671	74.6	9.26	8.66065e+06
High	6520	SLC3A2	solute carrier family 3 member 2	61744477	17	9	9	12	631	68.1	5.05	8.64009e+06
High	5373	PMM2	phosphomannomutase 2	4557839	15	4	4	5	246	28.1	6.77	8.63562e+06
High	9685	CLINT1	clathrin interactor 1	307078123	18	9	9	10	643	70.3	6.58	8.56906e+06
High	5970	RELA	RELA proto-oncogene, NF-kB subunit	223468676	12	6	6	6	551	60.2	5.68	8.55145e+06
High	51614	ERGIC3	ERGIC and golgi 3	38327615	5	2	2	4	388	43.7	6.04	8.50041e+06
High	48	ACO1	aconitase 1	507834063	14	9	9	11	889	98.3	6.68	8.45583e+06
High	987	LRBA	LPS responsive beige-like anchor protein	148233596	4	9	9	9	2863	318.9	5.6	8.45371e+06
High	9128	PRPF4	pre-mRNA processing factor 4	24431950	12	5	5	7	522	58.4	7.42	8.43253e+06
High	7389	UROD	uroporphyrinogen decarboxylase	71051616	17	5	5	5	367	40.8	6.14	8.42914e+06
High	6597	SMARCA4	SWI/SNF related, matrix associated, actin dependent regulator of chromatin, subfamily a, member 4	192807323	7	10	10	10	1679	188	8.19	8.4227e+06
High	2992	GYG1	glycogenin 1	20127457	16	4	4	5	350	39.4	5.53	8.4079e+06
High	23234	DNAJC9	DnaJ heat shock protein family (Hsp40) member C9	27597059	16	5	5	5	260	29.9	5.73	8.38169e+06
High	5695	PSMB7	proteasome 20S subunit beta 7	4506203	18	4	4	8	277	29.9	7.68	8364014
High	5500	PPP1CB	protein phosphatase 1 catalytic subunit beta	46249376	20	7	2	13	327	37.2	6.19	8.36311e+06
High	3065	HDAC1	histone deacetylase 1	13128860	20	8	2	17	482	55.1	5.48	8.34494e+06
High	23376	UFL1	UFM1 specific ligase 1	24308039	11	7	7	9	794	89.5	6.79	8.3067e+06
High	10813	UTP14A	UTP14A small subunit processome component	21361348	14	8	8	8	771	87.9	7.87	8.30586e+06
High	55750	AGK	acylglycerol kinase	8922701	17	6	6	7	422	47.1	8.09	8.30453e+06
High	1108	CHD4	chromodomain helicase DNA binding protein 4	51599156	4	7	7	8	1912	217.9	5.86	8.26674e+06
High	10549	PRDX4	peroxiredoxin 4	5453549	23	6	4	12	271	30.5	6.29	8207180
High	8520	HAT1	histone acetyltransferase 1	4504341	18	6	6	9	419	49.5	5.69	8.17631e+06
High	9375	TM9SF2	transmembrane 9 superfamily member 2	4758874	6	3	2	5	663	75.7	7.44	8.15827e+06
High	25782	RAB3GAP2	RAB3 GTPase activating non-catalytic protein subunit 2	19923790	9	12	12	12	1393	155.9	5.62	8.1512e+06
High	274	BIN1	bridging integrator 1	21536400	15	6	6	6	593	64.7	5.06	8.12312e+06
High	64087	MCCC2	methylcrotonyl-CoA carboxylase subunit 2	11545863	23	10	10	15	563	61.3	7.68	8.11326e+06
High	10529	NEBL	nebulette	47087157	18	4	4	5	270	31.2	8.31	8.1129e+06
High	55234	SMU1	SMU1 DNA replication regulator and spliceosomal factor	109948304	16	7	7	9	513	57.5	7.18	8.10283e+06
High	114793	FMNL2	formin like 2	52485606	8	8	8	10	1092	124	7.66	8.09996e+06
High	23047	PDS5B	PDS5 cohesin associated factor B	7657269	7	9	7	9	1447	164.6	8.47	8.08262e+06
High	85365	ALG2	ALG2 alpha-1,3/1,6-mannosyltransferase	14861836	15	5	5	5	416	47.1	7.05	8.07472e+06
High	6786	STIM1	stromal interaction molecule 1	485836756	10	6	6	6	791	88.6	6.64	8.07143e+06
High	58513	EPS15L1	epidermal growth factor receptor pathway substrate 15 like 1	385428859	5	4	4	4	910	99.5	5.08	8.00999e+06
High	80324	PUS1	pseudouridine synthase 1	70166645	14	5	5	5	427	47.4	8.41	8.00378e+06
High	2776	GNAQ	G protein subunit alpha q	40254462	31	9	6	10	359	42.1	5.68	7.97882e+06
High	1537	CYC1	cytochrome c1	21359867	12	4	4	5	325	35.4	9	7.96969e+06
High	1783	DYNC1LI2	dynein cytoplasmic 1 light intermediate chain 2	5453634	17	7	7	7	492	54.1	6.38	7.94485e+06
High	57003	CCDC47	coiled-coil domain containing 47	171906582	15	5	5	7	483	55.8	4.87	7.94443e+06
High	114483834	ABCF2-H2BK1	ABCF2-H2BK1 readthrough	10947137	9	6	6	6	634	72.4	7.49	7.92424e+06
High	8802	SUCLG1	succinate-CoA ligase GDP/ADP-forming subunit alpha	109452591	23	5	5	6	346	36.2	8.79	7.91098e+06
High	22824	HSPA4L	heat shock protein family A (Hsp70) member 4 like	31541941	11	8	6	10	839	94.5	5.88	7904076
High	23471	TRAM1	translocation associated membrane protein 1	7657655	10	4	4	6	374	43	9.63	7.88451e+06
High	4976	OPA1	OPA1 mitochondrial dynamin like GTPase	224831253	15	12	12	14	1015	117.7	7.77	7.87451e+06
High	6137	RPL13	ribosomal protein L13	15431297	19	4	4	7	211	24.2	11.65	7.86029e+06
High	55204	GOLPH3L	golgi phosphoprotein 3 like	21361716	5	1	1	1	285	32.7	5.83	7.82256e+06
High	23731	TMEM245	transmembrane protein 245	110681719	8	5	5	5	879	97.3	8.91	7.81332e+06
High	11231	SEC63	SEC63 homolog, protein translocation regulator	6005872	8	5	5	8	760	87.9	5.31	7.81105e+06
High	54148	MRPL39	mitochondrial ribosomal protein L39	27886570	17	7	7	8	353	40.4	7.91	7.80983e+06
High	126133	ALDH16A1	aldehyde dehydrogenase 16 family member A1	223972651	11	6	6	8	802	85.1	6.79	7.79463e+06
High	7257	TSNAX	translin associated factor X	5174731	19	4	4	4	290	33.1	6.55	7.76992e+06
High	8436	CAVIN2	caveolae associated protein 2	4759082	14	5	5	5	425	47.1	5.21	7.74374e+06
High	23534	TNPO3	transportin 3	6912734	14	9	9	12	923	104.1	5.57	7.7417e+06
High	9039	UBA3	ubiquitin like modifier activating enzyme 3	38045942	6	3	3	4	463	51.8	5.45	7.69278e+06
High	1508	CTSB	cathepsin B	22538437	14	3	3	5	339	37.8	6.3	7.67681e+06
High	80349	SKIC8	SKI8 subunit of superkiller complex	13376840	18	5	5	6	305	33.6	5.47	7.63743e+06
High	114882	OSBPL8	oxysterol binding protein like 8	18079218	7	6	6	7	889	101.1	6.96	7.63238e+06
High	83939	EIF2A	eukaryotic translation initiation factor 2A	54873624	14	6	6	8	585	64.9	8.87	7.61965e+06
High	34	ACADM	acyl-CoA dehydrogenase medium chain	187960098	16	6	6	7	425	47	8.31	7.59907e+06
High	374354	NHLRC2	NHL repeat containing 2	42476013	7	5	5	5	726	79.4	5.55	7.58871e+06
High	9698	PUM1	pumilio RNA binding family member 1	66932909	3	4	2	5	1188	126.6	6.84	7.57347e+06
High	6128	RPL6	ribosomal protein L6	67189747	22	5	5	7	288	32.7	10.58	7.54749e+06
High	5571	PRKAG1	protein kinase AMP-activated non-catalytic subunit gamma 1	332000015	24	7	7	8	340	38.5	7.09	7.54548e+06
High	144568	A2ML1	alpha-2-macroglobulin like 1	74271845	4	5	5	6	1454	161	5.74	7.53901e+06
High	57175	CORO1B	coronin 1B	65787364	14	3	3	5	489	54.2	5.88	7.53009e+06
High	2222	FDFT1	farnesyl-diphosphate farnesyltransferase 1	67089147	9	3	3	3	417	48.1	6.54	7.48449e+06
High	5510	PPP1R7	protein phosphatase 1 regulatory subunit 7	4506013	21	6	6	7	360	41.5	4.91	7.46028e+06
High	57448	BIRC6	baculoviral IAP repeat containing 6	153792694	1	4	4	4	4857	529.9	6.05	7456325
High	10286	BCAS2	BCAS2 pre-mRNA processing factor	5031653	35	5	5	6	225	26.1	5.66	7.44402e+06
High	9533	POLR1C	RNA polymerase I and III subunit C	42560246	20	5	5	6	346	39.2	5.5	7.4249e+06
High	29763	PACSIN3	protein kinase C and casein kinase substrate in neurons 3	296923797	7	3	3	3	424	48.5	6.18	7.39025e+06
High	50804	MYEF2	myelin expression factor 2	33620747	14	6	6	7	600	64.1	8.87	7.38372e+06
High	128239	IQGAP3	IQ motif containing GTPase activating protein 3	39753961	11	16	11	19	1631	184.5	7.56	7.36704e+06
High	3491	CCN1	cellular communication network factor 1	31542331	11	4	4	4	381	42	8.21	7.34085e+06
High	5983	RFC3	replication factor C subunit 3	4506489	15	5	5	6	356	40.5	8.34	7.34064e+06
High	23052	ENDOD1	endonuclease domain containing 1	148225659	9	5	5	7	500	55	5.71	7.33809e+06
High	3107	HLA-C	major histocompatibility complex, class I, C	52630342	17	4	2	6	366	40.6	6.04	7.33131e+06
High	9114	ATP6V0D1	ATPase H+ transporting V0 subunit d1	19913432	10	4	4	4	351	40.3	5	7.32845e+06
High	8813	DPM1	dolichyl-phosphate mannosyltransferase subunit 1, catalytic	4503363	34	7	7	8	260	29.6	9.57	7.32322e+06
High	4686	NCBP1	nuclear cap binding protein subunit 1	4505343	11	7	7	9	790	91.8	6.43	7.31865e+06
High	2266	FGG	fibrinogen gamma chain	70906439	19	6	6	10	453	51.5	5.62	7.31842e+06
High	1717	DHCR7	7-dehydrocholesterol reductase	255308875	10	4	4	5	475	54.5	8.7	7.29135e+06
High	857	CAV1	caveolin 1	15451856	13	2	2	4	178	20.5	6.02	7.29122e+06
High	201626	PDE12	phosphodiesterase 12	189027129	17	8	8	9	609	67.3	6.57	7.28938e+06
High	11235	PDCD10	programmed cell death 10	22538794	33	5	5	5	212	24.7	8.19	7.26625e+06
High	1967	EIF2B1	eukaryotic translation initiation factor 2B subunit alpha	4503503	19	6	6	9	305	33.7	7.33	7237487
High	7158	TP53BP1	tumor protein p53 binding protein 1	213972636	2	2	2	2	1977	214	4.7	7.23377e+06
High	535	ATP6V0A1	ATPase H+ transporting V0 subunit a1	194097401	9	8	7	9	838	96.5	6.64	7.22116e+06
High	50484	RRM2B	ribonucleotide reductase regulatory TP53 inducible subunit M2B	42544136	12	4	3	5	351	40.7	4.97	7.21373e+06
High	149954	BPIFB4	BPI fold containing family B member 4	223278377	6	3	3	7	614	65	5.11	7.21076e+06
High	2734	GLG1	golgi glycoprotein 1	54633312	4	5	5	6	1203	137.1	6.9	7.20565e+06
High	1803	DPP4	dipeptidyl peptidase 4	18765694	8	5	5	7	766	88.2	6.04	7.17154e+06
High	23	ABCF1	ATP binding cassette subfamily F member 1	69354671	9	7	7	8	845	95.9	6.8	7.17053e+06
High	57505	AARS2	alanyl-tRNA synthetase 2, mitochondrial	38569417	6	5	5	6	985	107.3	6.27	7.14843e+06
High	6390	SDHB	succinate dehydrogenase complex iron sulfur subunit B	115387094	16	4	4	4	280	31.6	8.76	7.13792e+06
High	23770	FKBP8	FKBP prolyl isomerase 8	52630440	11	4	4	4	413	44.6	4.84	7.12417e+06
High	51095	TRNT1	tRNA nucleotidyl transferase 1	155030240	15	6	6	8	434	50.1	8.1	7.12413e+06
High	5641	LGMN	legumain	56682964	4	1	1	1	433	49.4	6.55	7121120
High	528	ATP6V1C1	ATPase H+ transporting V1 subunit C1	4502315	17	7	7	8	382	43.9	7.46	7.07473e+06
High	10873	ME3	malic enzyme 3	239049447	10	3	2	5	604	67	7.97	7070443
High	283871	PGP	phosphoglycolate phosphatase	108796653	9	2	2	2	321	34	6.14	7.05128e+06
High	7371	UCK2	uridine-cytidine kinase 2	18699734	22	5	5	5	261	29.3	6.7	7.04574e+06
High	55862	ECHDC1	ethylmalonyl-CoA decarboxylase 1	213417737	27	7	7	7	307	33.7	8.21	7.04022e+06
High	8502	PKP4	plakophilin 4	53829374	5	5	5	5	1192	131.8	8.94	7.01611e+06
High	4722	NDUFS3	NADH:ubiquinone oxidoreductase core subunit S3	4758788	33	7	7	8	264	30.2	7.5	7012723
High	5238	PGM3	phosphoglucomutase 3	315707006	8	4	4	5	570	62.9	6	7.00919e+06
High	9918	NCAPD2	non-SMC condensin I complex subunit D2	178056552	10	11	11	13	1401	157.1	6.61	6.99186e+06
High	51170	HSD17B11	hydroxysteroid 17-beta dehydrogenase 11	142976729	26	6	6	7	300	32.9	9.07	6.97808e+06
High	80381	CD276	CD276 molecule	67188443	7	3	3	3	534	57.2	4.91	6.96907e+06
High	51729	WBP11	WW domain binding protein 11	7706501	9	5	5	6	641	70	8.38	6.95807e+06
High	93436	ARMC6	armadillo repeat containing 6	312836798	2	1	1	1	501	54.1	6.24	6.89278e+06
High	6611	SMS	spermine synthase	21264341	16	4	4	5	366	41.2	5.02	6.8915e+06
High	54867	TMEM214	transmembrane protein 214	134152721	5	2	2	2	689	77.1	9.14	6.83143e+06
High	8891	EIF2B3	eukaryotic translation initiation factor 2B subunit gamma	9966779	11	4	4	4	452	50.2	6.47	6.81977e+06
High	23201	FAM168A	family with sequence similarity 168 member A	124358904	12	2	2	3	235	25	9.16	6.81609e+06
High	8729	GBF1	golgi brefeldin A resistant guanine nucleotide exchange factor 1	4758416	4	7	7	8	1859	206.3	5.73	6.81204e+06
High	56904	SH3GLB2	SH3 domain containing GRB2 like, endophilin B2	9910352	15	6	5	7	395	43.9	5.99	6.79369e+06
High	23509	POFUT1	protein O-fucosyltransferase 1	27436889	24	6	6	6	388	43.9	8.53	6.77196e+06
High	2767	GNA11	G protein subunit alpha 11	115511049	22	6	3	7	359	42.1	5.69	6.76967e+06
High	283742	FAM98B	family with sequence similarity 98 member B	109452587	14	4	4	6	433	45.5	8.69	6.76775e+06
High	11052	CPSF6	cleavage and polyadenylation specific factor 6	162329583	7	4	4	5	551	59.2	7.15	6.74931e+06
High	51116	MRPS2	mitochondrial ribosomal protein S2	7705805	16	7	7	7	296	33.2	9.26	6.72989e+06
High	5537	PPP6C	protein phosphatase 6 catalytic subunit	183603929	8	3	3	3	342	38.9	6.18	6.72268e+06
High	83743	GRWD1	glutamate rich WD repeat containing 1	237820620	20	5	5	6	446	49.4	4.92	6.72139e+06
High	23215	PRRC2C	proline rich coiled-coil 2C	115298682	1	4	4	4	2817	308.4	9.07	6.68275e+06
High	10531	PITRM1	pitrilysin metallopeptidase 1	334085248	8	6	6	7	1038	117.4	6.92	6.67811e+06
High	23352	UBR4	ubiquitin protein ligase E3 component n-recognin 4	82659109	1	6	6	7	5183	573.5	6.04	6.64907e+06
High	8310	ACOX3	acyl-CoA oxidase 3, pristanoyl	156104864	2	1	1	1	700	77.6	7.25	6.62604e+06
High	80347	COASY	Coenzyme A synthase	205277394	10	5	5	6	593	65.3	7.64	6.57457e+06
High	1452	CSNK1A1	casein kinase 1 alpha 1	68303572	14	5	4	7	337	38.9	9.57	6.56916e+06
High	1522	CTSZ	cathepsin Z	22538442	7	2	2	3	303	33.8	7.11	6.5651e+06
High	5562	PRKAA1	protein kinase AMP-activated catalytic subunit alpha 1	94557299	7	4	4	5	574	65.5	8.22	6.52712e+06
High	529	ATP6V1E1	ATPase H+ transporting V1 subunit E1	4502317	19	4	4	4	226	26.1	8	6.52422e+06
High	79902	NUP85	nucleoporin 85	13376259	11	7	7	8	656	75	5.55	6.51378e+06
High	51253	MRPL37	mitochondrial ribosomal protein L37	22547134	14	6	6	6	423	48.1	8.59	6.4837e+06
High	5985	RFC5	replication factor C subunit 5	6677723	26	6	6	8	340	38.5	7.2	6467709
High	1478	CSTF2	cleavage stimulation factor subunit 2	4557493	9	3	2	3	577	60.9	6.83	6464534
High	2059	EPS8	epidermal growth factor receptor pathway substrate 8	56682953	9	6	6	6	822	91.8	7.5	6.43718e+06
High	10455	ECI2	enoyl-CoA delta isomerase 2	260274832	12	4	4	6	394	43.6	9	6.43142e+06
High	55854	ZC3H15	zinc finger CCCH-type containing 15	118150660	7	3	3	3	426	48.6	5.31	6.42876e+06
High	26128	KIFBP	kinesin family binding protein	24308113	14	6	6	7	621	71.8	5.49	6.38422e+06
High	9525	VPS4B	vacuolar protein sorting 4 homolog B	17865802	20	6	4	8	444	49.3	7.23	6.37933e+06
High	9694	EMC2	ER membrane protein complex subunit 2	7661910	17	4	4	5	297	34.8	6.57	6.37758e+06
High	56954	NIT2	nitrilase family member 2	9910460	24	6	6	7	276	30.6	7.21	6.37596e+06
High	6400	SEL1L	SEL1L adaptor subunit of ERAD E3 ubiquitin ligase	19923669	5	3	3	3	794	88.7	5.39	6.35837e+06
High	6645	SNTB2	syntrophin beta 2	5803177	15	7	6	7	540	57.9	8.82	6.35709e+06
High	27440	HDHD5	haloacid dehalogenase like hydrolase domain containing 5	14861834	19	5	5	6	423	46.3	8.13	6.34801e+06
High	1207	CLNS1A	chloride nucleotide-sensitive channel 1A	4502891	19	3	3	4	237	26.2	4.11	6.32853e+06
High	5660	PSAP	prosaposin	110224476	7	3	3	5	527	58.4	5.14	6.30324e+06
High	55291	PPP6R3	protein phosphatase 6 regulatory subunit 3	255918192	9	9	9	9	879	98.4	4.64	6.30307e+06
High	7511	XPNPEP1	X-prolyl aminopeptidase 1	264681563	7	5	5	5	666	74.8	5.88	6.27254e+06
High	81608	FIP1L1	factor interacting with PAPOLA and CPSF1	40254978	11	5	5	6	594	66.5	5.59	6.25706e+06
High	8498	RANBP3	RAN binding protein 3	6466466	11	6	6	7	567	60.2	4.78	6254701
High	11196	SEC23IP	SEC23 interacting protein	6005824	7	6	6	7	1000	111	5.54	6.24598e+06
High	23279	NUP160	nucleoporin 160	54859722	6	7	7	7	1436	162	5.5	6.23762e+06
High	55684	RABL6	RAB, member RAS oncogene family like 6	291219927	6	4	4	4	730	79.6	5.22	6202879
High	29	ABR	ABR activator of RhoGEF and GTPase	38679957	9	6	6	7	859	97.5	6.55	6.18214e+06
High	6118	RPA2	replication protein A2	4506585	15	3	3	5	270	29.2	6.15	6.17589e+06
High	6448	SGSH	N-sulfoglucosamine sulfohydrolase	4506919	9	4	4	5	502	56.7	6.95	6.15752e+06
High	11333	PDAP1	PDGFA associated protein 1	7657441	6	1	1	1	181	20.6	8.87	6148444
High	1072	CFL1	cofilin 1	5031635	22	3	3	3	166	18.5	8.09	6.13569e+06
High	26058	GIGYF2	GRB10 interacting GYF protein 2	156766045	9	9	9	9	1320	152.3	5.63	6.13015e+06
High	55690	PACS1	phosphofurin acidic cluster sorting protein 1	30089916	9	7	7	8	963	104.8	7.74	6.09975e+06
High	5527	PPP2R5C	protein phosphatase 2 regulatory subunit B'gamma	240849353	7	4	2	6	555	64.3	6.74	6.08299e+06
High	1515	CTSV	cathepsin V	320118898	14	4	4	5	334	37.3	8.76	6.06801e+06
High	2782	GNB1	G protein subunit beta 1	11321585	20	7	2	13	340	37.4	6	6059592
High	2730	GCLM	glutamate-cysteine ligase modifier subunit	4504011	12	3	3	4	274	30.7	6.02	6.04309e+06
High	3267	AGFG1	ArfGAP with FG repeats 1	206597505	8	3	3	4	584	60.7	8.56	6.02009e+06
High	8562	DENR	density regulated re-initiation and release factor	27501446	8	2	2	3	198	22.1	5.3	6.01767e+06
High	23325	WASHC4	WASH complex subunit 4	40018629	8	9	9	10	1173	136.3	7.44	6.01682e+06
High	5095	PCCA	propionyl-CoA carboxylase subunit alpha	65506442	5	4	4	6	728	80	7.52	5.99853e+06
High	5243	ABCB1	ATP binding cassette subfamily B member 1	42741659	4	4	4	5	1280	141.4	9	5.97511e+06
High	6788	STK3	serine/threonine kinase 3	372622373	11	5	1	6	519	59.4	5.25	5.95414e+06
High	4047	LSS	lanosterol synthase	47933397	6	4	4	4	732	83.3	6.61	5.93417e+06
High	5635	PRPSAP1	phosphoribosyl pyrophosphate synthetase associated protein 1	194018537	14	4	2	5	385	42.4	8.47	5.90193e+06
High	51081	MRPS7	mitochondrial ribosomal protein S7	186928852	26	5	5	6	242	28.1	9.99	5.89392e+06
High	64746	ACBD3	acyl-CoA binding domain containing 3	15826852	7	3	3	3	528	60.6	5.06	5.89018e+06
High	56259	CTNNBL1	catenin beta like 1	18644734	8	6	6	8	563	65.1	5.05	5.86833e+06
High	27236	ARFIP1	ADP ribosylation factor interacting protein 1	71040094	14	4	4	4	373	41.7	6.7	5.85077e+06
High	2244	FGB	fibrinogen beta chain	70906435	9	4	4	5	491	55.9	8.27	5.80177e+06
High	256536	TCERG1L	transcription elongation regulator 1 like	148727264	3	2	1	2	586	65.6	9.83	5795229
High	23185	LARP4B	La ribonucleoprotein 4B	57634536	5	4	4	4	738	80.5	6.92	5.7862e+06
High	1399	CRKL	CRK like proto-oncogene, adaptor protein	4885153	27	5	5	6	303	33.8	6.74	5.78331e+06
High	56288	PARD3	par-3 family cell polarity regulator	21361831	7	5	5	7	1356	151.3	7.68	5782162
High	23197	FAF2	Fas associated factor family member 2	24797106	7	3	3	3	445	52.6	5.62	5.77869e+06
High	51663	ZFR	zinc finger RNA binding protein	34101286	5	4	4	4	1074	116.9	9.04	5.7768e+06
High	2997	GYS1	glycogen synthase 1	31542868	3	3	3	3	737	83.7	6.18	5.76612e+06
High	8473	OGT	O-linked N-acetylglucosamine (GlcNAc) transferase	32307148	5	5	5	6	1046	116.9	6.7	5.75299e+06
High	4837	NNMT	nicotinamide N-methyltransferase	5453790	20	4	4	4	264	29.6	5.74	5.74e+06
High	1977	EIF4E	eukaryotic translation initiation factor 4E	194578909	15	4	4	4	248	28.8	6.42	5.73529e+06
High	79050	NOC4L	nucleolar complex associated 4 homolog	13129068	10	4	4	6	516	58.4	7.49	5.73416e+06
High	58533	SNX6	sorting nexin 6	88703041	12	4	4	6	418	47.8	6.43	5.71182e+06
High	11030	RBPMS	RNA binding protein, mRNA processing factor	57164973	34	5	5	5	219	24.3	6.19	5.67449e+06
High	8974	P4HA2	prolyl 4-hydroxylase subunit alpha 2	217272863	9	4	4	6	535	60.9	5.71	5.62712e+06
High	9958	USP15	ubiquitin specific peptidase 15	355330276	6	6	6	6	981	112.3	5.22	5.60299e+06
High	51429	SNX9	sorting nexin 9	7706706	14	7	7	11	595	66.6	5.58	5.59852e+06
High	1917	EEF1A2	eukaryotic translation elongation factor 1 alpha 2	4503475	37	19	6	88	463	50.4	9.03	5.58996e+06
High	54884	RETSAT	retinol saturase	203098013	12	6	6	7	610	66.8	8.28	5.5812e+06
High	9322	TRIP10	thyroid hormone receptor interactor 10	11342676	17	6	6	7	545	62.6	5.33	5.57438e+06
High	132	ADK	adenosine kinase	32484975	15	5	5	5	362	40.5	6.7	5.54034e+06
High	6810	STX4	syntaxin 4	20149560	7	2	2	2	297	34.2	6.28	5.5314e+06
High	196527	ANO6	anoctamin 6	325651853	6	5	5	5	931	108.4	7.87	5.51673e+06
High	57459	GATAD2B	GATA zinc finger domain containing 2B	21218438	8	3	3	4	593	65.2	9.7	5.51079e+06
High	290	ANPEP	alanyl aminopeptidase, membrane	157266300	9	5	5	5	967	109.5	5.48	5.49823e+06
High	11168	PSIP1	PC4 and SRSF1 interacting protein 1	190014588	9	5	3	8	530	60.1	9.13	5.4852e+06
High	23787	MTCH1	mitochondrial carrier 1	410442521	16	5	5	6	389	41.5	9.32	5.47546e+06
High	79882	ZC3H14	zinc finger CCCH-type containing 14	40804742	7	4	4	5	736	82.8	7.31	5.46381e+06
High	123	PLIN2	perilipin 2	34577059	17	5	5	6	437	48	6.8	5.4612e+06
High	8829	NRP1	neuropilin 1	182508169	6	4	4	4	923	103	5.88	5.46054e+06
High	11047	ADRM1	ADRM1 26S proteasome ubiquitin receptor	28373194	4	2	2	2	407	42.1	5.07	5.45844e+06
High	60312	AFAP1	actin filament associated protein 1	197382472	7	5	5	5	814	89.7	8.57	5.45727e+06
High	8086	AAAS	aladin WD repeat nucleoporin	12962937	10	4	4	4	546	59.5	7.5	5.44948e+06
High	1477	CSTF1	cleavage stimulation factor subunit 1	75709220	13	4	4	5	431	48.3	6.58	5.44695e+06
High	9209	LRRFIP2	LRR binding FLII interacting protein 2	5453726	10	5	4	8	721	82.1	6.95	5.43938e+06
High	2990	GUSB	glucuronidase beta	268834192	8	5	5	6	651	74.7	7.02	5.42175e+06
High	80341	BPIFB2	BPI fold containing family B member 2	15055535	18	6	6	7	458	49.1	8.72	5.39477e+06
High	23307	FKBP15	FKBP prolyl isomerase family member 15	150010552	7	6	6	6	1219	133.5	5.2	5.3619e+06
High	8260	NAA10	N-alpha-acetyltransferase 10, NatA catalytic subunit	10835057	26	5	5	5	235	26.4	5.64	5.35343e+06
High	6813	STXBP2	syntaxin binding protein 2	439253035	4	2	2	2	604	67.7	6.68	5.3512e+06
High	23028	KDM1A	lysine demethylase 1A	58761544	7	5	5	6	876	95.1	6.25	5.34509e+06
High	4580	MTX1	metaxin 1	38569475	11	3	3	3	466	51.4	9.79	5.34187e+06
High	3912	LAMB1	laminin subunit beta 1	167614504	4	6	6	6	1786	197.9	4.94	5.33485e+06
High	2582	GALE	UDP-galactose-4-epimerase	189083684	15	5	5	6	348	38.3	6.73	5.32605e+06
High	55914	ERBIN	erbb2 interacting protein	358679318	9	9	9	10	1419	158.9	5.63	5.32493e+06
High	23176	SEPTIN8	septin 8	149363689	18	7	3	14	483	55.7	6.28	5.32226e+06
High	10987	COPS5	COP9 signalosome subunit 5	38027923	16	4	4	5	334	37.6	6.54	5.31513e+06
High	6455	SH3GL1	SH3 domain containing GRB2 like 1, endophilin A2	4506929	5	2	1	2	368	41.5	5.43	5312220
High	6319	SCD	stearoyl-CoA desaturase	53759151	12	3	3	3	359	41.5	9	5.30111e+06
High	25939	SAMHD1	SAM and HD domain containing deoxynucleoside triphosphate triphosphohydrolase 1	38016914	7	4	4	4	626	72.2	7.14	5.30052e+06
High	3428	IFI16	interferon gamma inducible protein 16	112789562	12	7	7	7	729	82	9.32	5.29428e+06
High	2632	GBE1	1,4-alpha-glucan branching enzyme 1	189458812	13	7	7	8	702	80.4	6.32	5.29276e+06
High	27043	PELP1	proline, glutamate and leucine rich protein 1	503774453	7	6	6	8	1180	124.9	4.41	5.28754e+06
High	8754	ADAM9	ADAM metallopeptidase domain 9	4501915	4	3	3	3	819	90.5	7.52	5286345
High	51073	MRPL4	mitochondrial ribosomal protein L4	22547138	17	4	4	6	311	34.9	9.72	5.2794e+06
High	6778	STAT6	signal transducer and activator of transcription 6	296010866	8	6	6	7	847	94.1	6.23	5.27573e+06
High	7372	UMPS	uridine monophosphate synthetase	4507835	21	8	8	8	480	52.2	7.24	5.26498e+06
High	9669	EIF5B	eukaryotic translation initiation factor 5B	84043963	5	5	5	5	1220	138.7	5.49	5.25878e+06
High	9319	TRIP13	thyroid hormone receptor interactor 13	11321607	10	4	4	6	432	48.5	6.09	5.2561e+06
High	7042	TGFB2	transforming growth factor beta 2	208022653	8	3	3	4	442	50.5	8.41	5.2321e+06
High	28987	NOB1	NIN1 (RPN12) binding protein 1 homolog	7661532	15	5	5	5	412	46.6	7.18	5.22313e+06
High	51067	YARS2	tyrosyl-tRNA synthetase 2	94681057	13	5	5	5	477	53.2	8.98	5.20338e+06
High	80201	HKDC1	hexokinase domain containing 1	156151420	9	9	6	10	917	102.4	7.24	5.18795e+06
High	55361	PI4K2A	phosphatidylinositol 4-kinase type 2 alpha	13559514	10	4	4	4	479	54	8.29	5.18384e+06
High	27183	VPS4A	vacuolar protein sorting 4 homolog A	7019569	13	5	3	9	437	48.9	7.8	5.17616e+06
High	51340	CRNKL1	crooked neck pre-mRNA splicing factor 1	124256489	2	2	2	3	848	100.4	8	5.17431e+06
High	6207	RPS13	ribosomal protein S13	4506685	34	6	6	7	151	17.2	10.54	5154696
High	57506	MAVS	mitochondrial antiviral signaling protein	83776598	11	3	3	4	540	56.5	5.52	5.15039e+06
High	7469	NELFA	negative elongation factor complex member A	194733742	10	4	4	4	539	58.5	9.26	5.1387e+06
High	6905	TBCE	tubulin folding cofactor E	118442828	19	7	7	7	527	59.3	6.76	5.11954e+06
High	140469	MYO3B	myosin IIIB	284172512	1	1	1	2	1341	151.7	8.15	5.11366e+06
High	55971	BAIAP2L1	BAR/IMD domain containing adaptor protein 2 like 1	32171238	4	2	2	2	511	56.8	8.68	5.10784e+06
High	11113	CIT	citron rho-interacting serine/threonine kinase	332801082	2	5	5	5	2069	236.5	6.67	5.06443e+06
High	57103	TIGAR	TP53 induced glycolysis regulatory phosphatase	9966849	25	5	5	6	270	30	7.69	5.0303e+06
High	51	ACOX1	acyl-CoA oxidase 1	30089972	11	5	5	5	660	74.6	7.62	5.02952e+06
High	51109	RDH11	retinol dehydrogenase 11	166795268	15	3	3	3	318	35.4	8.82	5.01601e+06
High	90550	MCU	mitochondrial calcium uniporter	24308400	16	5	5	5	351	39.8	8.65	4.99792e+06
High	102	ADAM10	ADAM metallopeptidase domain 10	4557251	4	3	3	3	748	84.1	7.77	4.99491e+06
High	81609	SNX27	sorting nexin 27	31742501	12	6	6	6	528	59.8	6.32	4.97856e+06
High	54502	RBM47	RNA binding motif protein 47	148833513	16	6	6	7	593	64.1	7.68	4.97813e+06
High	2720	GLB1	galactosidase beta 1	119372308	13	7	7	9	677	76	6.57	4.9682e+06
High	4849	CNOT3	CCR4-NOT transcription complex subunit 3	7657387	7	5	5	5	753	81.8	6.2	4.95786e+06
High	29894	CPSF1	cleavage and polyadenylation specific factor 1	56676371	3	6	6	8	1443	160.8	6.4	4.94057e+06
High	8533	COPS3	COP9 signalosome subunit 3	23238222	8	3	3	4	423	47.8	6.65	4.93956e+06
High	1371	CPOX	coproporphyrinogen oxidase	41393599	11	5	5	5	454	50.1	8.25	4935543
High	83451	ABHD11	abhydrolase domain containing 11	23200008	19	4	4	4	315	34.7	9.48	4.91651e+06
High	5424	POLD1	DNA polymerase delta 1, catalytic subunit	379030588	6	7	7	7	1107	123.6	7.03	4.91422e+06
High	163590	TOR1AIP2	torsin 1A interacting protein 2	312922356	8	3	3	4	470	51.2	4.96	4.91404e+06
High	3251	HPRT1	hypoxanthine phosphoribosyltransferase 1	4504483	19	4	3	4	218	24.6	6.68	4.88384e+06
High	253558	LCLAT1	lysocardiolipin acyltransferase 1	42558246	13	4	4	4	414	48.9	8.62	4.86688e+06
High	51692	CPSF3	cleavage and polyadenylation specific factor 3	7706427	5	3	3	3	684	77.4	5.6	4.86585e+06
High	4353	MPO	myeloperoxidase	4557759	4	3	3	3	745	83.8	8.97	4.85477e+06
High	23190	UBXN4	UBX domain protein 4	24307965	9	3	3	5	508	56.7	6.38	4.84667e+06
High	491	ATP2B2	ATPase plasma membrane Ca2+ transporting 2	48255951	3	5	1	6	1243	136.8	5.91	4.84094e+06
High	51604	PIGT	phosphatidylinositol glycan anchor biosynthesis class T	23397653	9	4	4	4	578	65.7	8.38	4.83867e+06
High	5566	PRKACA	protein kinase cAMP-activated catalytic subunit alpha	4506055	14	3	3	3	351	40.6	8.79	4.83091e+06
High	818	CAMK2G	calcium/calmodulin dependent protein kinase II gamma	26667203	11	5	3	7	556	62.1	7.42	4.8263e+06
High	3157	HMGCS1	3-hydroxy-3-methylglutaryl-CoA synthase 1	148298764	12	4	4	4	520	57.3	5.41	4.81452e+06
High	831	CAST	calpastatin	298919189	30	15	1	37	695	75.3	5.07	4809381
